# Supplementary material for: A functional selection reveals previously undetected anti-phage defence systems in the E. coli pangenome
Source: Nat Microbiol. 2022 Sep 19;7(10):1568–79. doi: 10.1038/s41564-022-01219-4 (PMC9519451; doi:10.1038/s41564-022-01219-4)
Supplement: Supplementary file 2 — Supplementary Tables 1–8. [file 41564_2022_1219_MOESM2_ESM.xlsx]

## Sheet: Table S1
Table S1. Summary of sub-library data and defense system identification.
PD designation	Clone number	System	Validated	In Figure 3	Method of identification	Reason for inclusion in sublibrary	Escape plaques	Notes
PD-T4-1	T4-11	DUF3883	Yes	Yes	Sub-library peak	Unknown system	No
PD-T4-2	T4-12	DUF262, HEPN	Yes	Yes	Sub-library peak	Unknown system	No
PD-T4-3	T4-16	COG3680 (GIY-YIG)	Yes	Yes	Sub-library peak	Unknown system	No
PD-T4-4	T4-28	ATPase, nuclease	Yes	Yes	Sub-library peak	Unknown system	No
PD-T4-5	T4-34	Abi-like	Yes	Yes	Sub-library peak	Unknown system	No
NA	T4-37	COG3680 (GIY-YIG)	Yes	No	Sub-library peak	Unknown system	No	100% identity, but different genome context from PD-T4-3
PD-T4-6	T4-38	S/T Kinase	Yes	Yes	Sub-library peak	Unknown system	No
PD-T4-7	T4-43	RelE toxin-like	Yes	Yes	Sub-library peak	Unknown system	No
NA	T4-55	McrBC	No	No	Sub-library peak	Not annotated as known	No	Known type-IV RM system
NA	T4-57	McrBC	No	No	Sub-library peak	Not annotated as known	No	Known type-IV RM system
PD-T4-8	T4-58	DUF4263	Yes	Yes	Sub-library peak	Unknown system	No
NA	T4-66	McrBC	No	No	Sub-library peak	Not annotated as known	No	Known type-IV RM system
PD-T4-9	T4-RT06	TAC	Yes	Yes	Sub-library peak	Unknown system	No
PD-T4-10	T4-RT09	COG3680 (GIY-YIG)	No	No	Sub-library peak	Unknown system	No	85% identical to PD-T4-3
NA	T4-RT11	Two hypotheticals	Yes	Yes	Sub-library peak	Unknown system	No
NA	λ-3	DEAD/H helicase	No	No	Sub-library peak	Short contigs/difficulty mapping	No
NA	λ-9	Phage Type-III RM	No	No	Fosmid sequencing and sub-library peak	Short contigs/difficulty mapping	No
PD-λ-1	λ-11	DUF4041	Yes	Yes	Sub-library peak	Unknown system	No
NA	λ-17	BREX	Yes	No	Independent sublibrary	Short contigs/difficulty mapping	Yes
NA	λ-28	Unknown	No	No	No sub-library peak	Unknown system	No
NA	λ-33	Type-I RM, DarTG	Yes	No	Sub-library peak	Short contigs/difficulty mapping	No
NA	λ-34	Phage Type-III RM	No	No	Sub-library peak	Short contigs/difficulty mapping	Yes
PD-λ-2	λ-36	HigB, Xre/IrrE TA	Yes	Yes	Sub-library peak	Unknown system	No
PD-λ-3	λ-37	Nuclease, HEPN	Yes	Yes	Sub-library peak	Unknown system	No
NA	λ-41	Unknown	No	No	Fosmid sequencing but no sub-library peak	Unknown system	No
NA	λ-44	Qin cryptic prophage genes	No	No	Sub-library peak	Unknown system	No	Candidates cloned but did not protect
PD-λ-4	λ-49	ATPase, hypothetical	Yes	Yes	Sub-library peak	Unknown system	No
PD-λ-5	λ-51	ParB/HEPN, methyltransferase	Yes	Yes	Candidate cloning	Unknown system	No
NA	λ-55	ATPase, hypothetical	Yes	No	Sub-library peak	Unknown system	No	Identical to PD-λ-4, but from different isolate strain
PD-λ-6	λ-64	Hypothetical	Yes	Yes	Sub-library peak	Unknown system	No
NA	λ-68	Qin cryptic prophage genes	No	No	Sub-library peak	Unknown system	No	Candidates cloned but did not protect
NA	λ-71	LPS	No	No	Sub-library peak	Unknown system	No
NA	λ-72	Old family endonuclease	Yes	No	Sub-library peak	Not annotated as known	No	100% identical to P2 reference Old protein, known to protect against lambda
NA	λ-80	MalI transcriptional regulator	No	No	Sub-library peak	Unknown system	No	MalI is known to regulate the lambda receptor, LamB
PD-T7-1	T7-2	Nuclease	Yes	Yes	Sub-library peak	Unknown system	No
PD-T7-2	T7-5	SIR2, ATPase	Yes	Yes	Sub-library peak	Unknown system	No
NA	T7-10	Capsule	Yes	No	Sub-library peak	Not sure if capsule	No
NA	T7-11	Capsule	Yes	No	Sub-library peak	Not sure if capsule	No
NA	T7-19	Capsule	Yes	No	Sub-library peak	Not sure if capsule	No
PD-T7-3	T7-38	HEPN	Yes	Yes	Sub-library peak	Unknown system	No
PD-T7-4	T7-43	Zn finger–HEPN	Yes	Yes	Sub-library peak	Unknown system	No
NA	T7-68	Capsule	Yes	No	Fosmid sequencing and sub-library peak	Not sure if capsule	No
PD-T7-5	T7-74	Nuclease	Yes	Yes	Sub-library peak	Unknown system	No

## Sheet: Table S2
Table S2. Summary of new defense systems cloned.
PD designation	Clone	Source	Contig accession	CDS #1	CDS #2	CDS #3	start and stop of system ORF(s)		Region cloned
PD-T4-1	Τ4-11	UMB0934	RRWJ01000003	RRM93940.1			226997	228199	226963	228392
PD-T4-2	Τ4-12	ECOR65	QOYX01000002	RCO39066.1	No ID		338334	339873	338141	339964
PD-T4-3	T4-16	ECOR68	QOZA01000068	RCO27183.1			1828	2601	1639	2634
PD-T4-4	T4-28	ECOR58	QOYR01000017	RCO57999.1	RCO57988.1		106928	108900	106567	109177
PD-T4-5	T4-34	ECOR34	QOXT01000046	RCQ99930.1			4695	5639	4511	5685
PD-T4-6	T4-38	UMB0949	RRWI01000019	RRM76169.1			62620	63930	62441	64162
PD-T4-7	T4-43	UMB0103	RRWT01000001	RRN43039.1			337619	338677	337452	339101
PD-T4-8	T4-58	ECOR31	QOXQ01000011	RCP52534.1			97619	98845	97362	99169
PD-T4-9	T4-RT06	ECOR22	QOXH01000008	RCP66309.1	RCP66310.1	RCP66311.1	116077	117290	115475	117290
PD-T4-10	T4-RT11	ECOR65	QOYX01000006	RCO36089.1	RCO36088.1		196254	197857	196153	198064
PD-λ-1	Lambda-11	ECOR26	QOXL01000020	RCP76574.1			49060	50562	48998	50844
PD-λ-2	Lambda-36	ECOR42	QOYB01000002	RCO93357.1	RCO93356.1	RCO93355.1	229385	232009	228989	232396
PD-λ-3	Lambda-37	ECOR28	QOXN01000003	RCP74640.1	RCP74641.1	RCP74642.1	22616	25374	22245	25769
PD-λ-4	Lambda-49	ECOR30	QOXP01000002	RCP47953.1	RCP47952.1		381149	385792	380657	386170
PD-λ-5	Lambda-51	ECOR7	QOWS01000001	RCQ13837.1	RCQ13838.1		264599	267059	264327	267487
PD-λ-6	Lambda-64	UMB6655	RRUL01000001	RRK48647.1			426209	426605	425952	426863
PD-T7-1	T7-2	ECOR46	QOYF01000088	RCQ85672.1			2183	3533	2138	3835
PD-T7-2	T7-5	UMB1091	RRWG01000006	RRM73498.1	RRM73410.1		138207	140968	137876	141380
PD-T7-3	T7-38	ECOR30	QOXP01000001	RCP48690.1			286951	288318	286507	288689
PD-T7-4	T7-43	UMB1727	RRVG01000013	RRL46918.1			34	694	-315	805
PD-T7-5	T7-74	UMB0934	RRWJ01000050	RRM82777.1			27110	28283	26967	28402

## Sheet: Table S3
Table S3. HHpred-based domain predictions for new defense systems.
No	Hit	Prob	E-value	P-value	Score	SS	Cols	Query HMM	Template	HMM
PD-T4-1
1	PF13020.6 ; DUF3883 ; Domain o	98.9	2.2E-13	1.2E-17	103.4	0.0	79	271-360	1-81	(88)
2	PF11645.8 ; PDDEXK_5 ; PD-(D/E	88.3	0.052	2.9E-06	42.4	0.0	53	264-327	3-55	(138)
3	PF01870.18 ; Hjc ; Archaeal ho	80.0	0.25	1.4E-05	34.8	0.0	38	303-347	23-60	(87)
4	PF02021.17 ; UPF0102 ; Unchara	48.2	3.3	0.00018	29.4	0.0	48	271-327	1-49	(92)
5	PF03749.13 ; SfsA ; Sugar ferm	25.5	13	0.00075	28.7	0.0	26	302-327	33-63	(146)
6	PF14390.6 ; DUF4420 ; Putative	25.4	13	0.00075	32.4	0.0	64	263-345	137-201	(300)
7	PF06356.11 ; DUF1064 ; Protein	24.7	14	0.00079	26.9	0.0	21	306-326	66-86	(117)
8	PF08878.11 ; DUF1837 ; Domain	19.5	21	0.0012	29.3	0.0	63	262-327	45-117	(219)
9	PF18743.1 ; AHJR-like ; REase_	19.2	22	0.0012	25.9	0.0	23	304-327	43-65	(125)
10	PF03008.14 ; DUF234 ; Archaea	17.9	24	0.0013	24.9	0.0	61	264-327	29-91	(108)
PD-T4-2A
1	PF03235.14 ; DUF262 ; Protein	99.7	1E-21	5.7E-26	174.2	0.0	71	41-114	2-84	(227)
2	PF14072.6 ; DndB ; DNA-sulfur	96.7	6.7E-06	3.7E-10	75.6	0.0	147	30-216	10-181	(336)
3	PF02195.18 ; ParBc ; ParB-like	93.5	0.004	2.2E-07	44.5	0.0	54	56-112	14-68	(92)
4	PF08857.11 ; ParBc_2 ; Putativ	67.0	0.94	5.2E-05	36.7	0.0	30	76-110	42-71	(184)
5	PF11112.8 ; PyocinActivator ;	11.3	48	0.0027	20.8	0.0	37	38-75	26-68	(73)
6	PF04514.12 ; BTV_NS2 ; Blueton	8.6	70	0.0039	27.9	0.0	29	79-107	49-77	(349)
7	PF18811.1 ; DPPIV_rep ; Dipept	7.6	82	0.0046	15.4	0.0	15	101-115	1-15	(21)
8	PF06324.11 ; Pigment_DH ; Pigm	7.6	83	0.0046	14.8	0.0	8	70-77	2-9	(18)
9	PF18432.1 ; ECD ; Extracellula	7.0	91	0.0051	22.3	0.0	26	82-107	40-66	(110)
10	PF12125.8 ; Beta-TrCP_D ; D do	6.9	94	0.0053	17.7	0.0	18	62-79	4-21	(39)
PD-T4-2B
1	PF18735.1 ; HEPN_RiboL-PSP ; R	97.8	2.3E-08	1.3E-12	73.9	0.0	136	23-162	21-188	(189)
2	PF18737.1 ; HEPN_MAE_28990 ; M	96.9	2.6E-06	1.4E-10	63.9	0.0	151	7-163	9-196	(203)
3	PF18731.1 ; HEPN_Swt1 ; Swt1-l	88.0	0.056	3.1E-06	35.7	0.0	35	91-129	59-93	(115)
4	PF05068.12 ; MtlR ; Mannitol r	87.2	0.069	3.8E-06	39.5	0.0	83	32-130	14-96	(165)
5	PF18725.1 ; HEPN_SAV2148 ; SAV	53.2	2.4	0.00013	31.6	0.0	32	97-130	121-152	(215)
6	PF07751.11 ; Abi_2 ; Abi-like	46.5	3.6	0.0002	29.4	0.0	20	111-130	181-200	(203)
7	PF09670.10 ; Cas_Cas02710 ; CR	39.8	5.4	0.0003	31.7	0.0	20	112-131	344-365	(384)
8	PF18734.1 ; HEPN_AbiU2 ; AbiU2	38.6	5.8	0.00032	28.2	0.0	54	108-161	136-194	(214)
9	PF13643.6 ; DUF4145 ; Domain o	37.3	6.3	0.00035	23.9	0.0	21	109-129	54-74	(90)
10	PF09659.10 ; Cas_Csm6 ; CRISPR	32.9	8.2	0.00046	30.6	0.0	21	111-131	309-330	(382)
11	PF18738.1 ; HEPN_DZIP3 ; DZIP3	32.8	8.3	0.00046	27.3	0.0	45	110-159	79-124	(147)
12	PF18739.1 ; HEPN_Apea ; Apea-l	32.3	8.5	0.00048	24.5	0.0	24	109-132	73-96	(110)
13	PF09455.10 ; Cas_DxTHG ; CRISP	27.0	12	0.00067	29.8	0.0	21	109-129	357-377	(378)
14	PF15112.6 ; DUF4559 ; Domain o	26.6	12	0.00069	29.6	0.0	42	112-158	143-184	(306)
15	PF17237.2 ; DUF5310 ; Family o	25.4	13	0.00075	21.2	0.0	34	13-46	3-36	(44)
16	PF08780.11 ; NTase_sub_bind ;	24.8	14	0.00079	23.6	0.0	20	112-131	75-94	(121)
17	PF18736.1 ; pEK499_p136 ; HEPN	21.5	18	0.001	25.6	0.0	17	114-130	95-111	(160)
18	PF18730.1 ; HEPN_Cthe2314 ; Ct	20.6	19	0.0011	25.5	0.0	21	113-133	113-133	(179)
PD-T4-3
1	PF09517.10 ; RE_Eco29kI ; Eco2	94.3	0.0018	9.8E-08	50.6	0.0	22	85-107	94-115	(165)
2	PF01541.24 ; GIY-YIG ; GIY-YIG	93.8	0.0033	1.8E-07	41.4	0.0	73	16-101	2-78	(86)
3	PF10544.9 ; T5orf172 ; T5orf17	43.3	4.4	0.00024	25.8	0.0	21	17-37	2-22	(88)
4	PF15232.6 ; DUF4585 ; Domain o	41.1	5	0.00028	26.0	0.0	17	20-36	9-25	(73)
5	PF01666.17 ; DX ; DX module	23.4	16	0.00087	23.2	0.0	18	15-32	10-27	(68)
6	PF08255.11 ; Leader_Trp ; Trp-	14.8	33	0.0018	14.7	0.0	6	157-162	8-13	(14)
7	PF03413.19 ; PepSY ; Peptidase	14.5	34	0.0019	19.5	0.0	16	15-30	49-64	(67)
8	PF12163.8 ; HobA ; DNA replica	13.3	38	0.0021	25.7	0.0	14	27-40	111-124	(180)
9	PF16121.5 ; 40S_S4_C ; 40S rib	10.5	53	0.003	18.7	0.0	13	26-38	11-23	(47)
10	PF16253.5 ; DUF4909 ; Domain o	9.3	63	0.0035	22.1	0.0	25	12-37	70-94	(127)
PD-T4-4A
1	PF13175.6 ; AAA_15 ; AAA ATPas	99.0	6.1E-14	3.4E-18	137.5	0.0	73	299-371	333-413	(413)
2	PF11398.8 ; DUF2813 ; Protein	97.4	2.3E-07	1.3E-11	89.5	0.0	45	2-46	5-49	(344)
3	PF11398.8 ; DUF2813 ; Protein	97.1	1.2E-06	6.9E-11	84.3	0.0	53	326-381	255-309	(344)
4	PF13304.6 ; AAA_21 ; AAA domai	97.0	1.8E-06	9.9E-11	78.3	0.0	67	300-371	210-279	(280)
5	PF04310.12 ; MukB ; MukB N-ter	96.3	2.7E-05	1.5E-09	69.7	0.0	44	2-45	8-52	(224)
6	PF13555.6 ; AAA_29 ; P-loop co	96.2	4.4E-05	2.5E-09	52.5	0.0	44	2-45	3-49	(60)
7	PF13514.6 ; AAA_27 ; AAA domai	96.1	6.4E-05	3.6E-09	66.1	0.0	45	2-46	5-53	(205)
8	PF02456.15 ; Adeno_IVa2 ; Aden	95.8	0.00014	8E-09	70.4	0.0	62	323-384	185-253	(364)
9	PF09818.9 ; ABC_ATPase ; Predi	95.7	0.00017	9.3E-09	71.9	0.0	81	289-385	322-419	(451)
10	PF13304.6 ; AAA_21 ; AAA domai	95.5	0.00026	1.5E-08	63.4	0.0	22	21-42	1-22	(280)
11	PF02463.19 ; SMC_N ; RecF/RecN	95.0	0.00067	3.7E-08	75.7	0.0	60	324-384	1207-1266	(1271)
12	PF00488.21 ; MutS_V ; MutS dom	94.9	0.00083	4.6E-08	57.2	0.0	52	325-376	76-129	(186)
13	PF13476.6 ; AAA_23 ; AAA domai	94.8	0.00092	5.2E-08	61.0	0.0	45	2-46	1-50	(254)
14	PF13166.6 ; AAA_13 ; AAA domai	94.6	0.0012	6.7E-08	70.0	0.0	33	13-45	11-44	(753)
15	PF13166.6 ; AAA_13 ; AAA domai	94.6	0.0012	6.8E-08	70.0	0.0	76	301-376	523-603	(753)
16	PF12128.8 ; DUF3584 ; Protein	94.5	0.0013	7.4E-08	73.3	0.0	43	3-45	1-45	(1195)
17	PF02456.15 ; Adeno_IVa2 ; Aden	94.2	0.0019	1.1E-07	62.2	0.0	38	9-46	69-109	(364)
18	PF02463.19 ; SMC_N ; RecF/RecN	94.2	0.0021	1.2E-07	71.7	0.0	44	2-45	4-50	(1271)
19	PF01078.21 ; Mg_chelatase ; Ma	94.0	0.0024	1.4E-07	55.9	0.0	36	10-45	11-48	(208)
20	PF00488.21 ; MutS_V ; MutS dom	93.8	0.0032	1.8E-07	53.3	0.0	23	22-44	1-23	(186)
PD-T4-4B
1	PF10107.9 ; Endonuc_Holl ; End	75.9	0.41	2.3E-05	34.8	0.0	30	77-106	103-135	(159)
2	PF01646.16 ; Herpes_UL24 ; Her	75.2	0.45	2.5E-05	35.1	0.0	36	65-103	47-82	(174)
3	PF08011.11 ; PDDEXK_9 ; PD-(D/	55.3	2.1	0.00012	27.1	0.0	39	77-119	28-71	(97)
4	PF06250.11 ; YhcG_C ; YhcG PDD	53.2	2.4	0.00013	29.1	0.0	36	77-114	57-93	(145)
5	PF15516.6 ; BpuSI_N ; BpuSI N-	45.4	3.9	0.00022	29.2	0.0	27	79-106	43-69	(152)
6	PF13588.6 ; HSDR_N_2 ; Type I	43.4	4.4	0.00024	25.5	0.0	26	77-104	35-60	(110)
7	PF04313.14 ; HSDR_N ; Type I r	41.4	4.9	0.00027	30.5	0.0	25	77-104	160-184	(235)
8	PF14082.6 ; DUF4263 ; Domain o	40.3	5.2	0.00029	27.6	0.0	25	78-104	45-69	(164)
9	PF06319.12 ; MmcB-like ; DNA r	36.5	6.6	0.00037	27.3	0.0	33	79-114	42-75	(148)
10	PF01939.16 ; NucS ; Endonuclea	33.9	7.7	0.00043	28.8	0.0	34	78-114	136-170	(226)
11	PF03838.14 ; RecU ; Recombinat	29.3	10	0.00058	26.8	0.0	25	78-106	54-78	(166)
PD-T4-5
1	PF07751.11 ; Abi_2 ; Abi-like	99.8	2.8E-25	1.6E-29	190.1	0.0	183	11-212	2-203	(203)
2	PF18725.1 ; HEPN_SAV2148 ; SAV	99.2	4.8E-15	2.7E-19	127.4	0.0	159	33-249	19-181	(215)
3	PF18731.1 ; HEPN_Swt1 ; Swt1-l	98.7	2.9E-12	1.6E-16	97.9	0.0	113	52-240	2-114	(115)
4	PF18729.1 ; HEPN_STY4199 ; STY	93.8	0.003	1.7E-07	53.4	0.0	72	130-213	181-252	(281)
5	PF18737.1 ; HEPN_MAE_28990 ; M	59.3	1.6	9.1E-05	34.2	0.0	54	188-249	146-199	(203)
6	PF15112.6 ; DUF4559 ; Domain o	52.7	2.5	0.00014	36.4	0.0	38	193-241	145-184	(306)
7	PF13643.6 ; DUF4145 ; Domain o	42.9	4.5	0.00025	26.8	0.0	21	188-208	54-74	(90)
8	PF18739.1 ; HEPN_Apea ; Apea-l	42.6	4.6	0.00026	28.1	0.0	27	186-212	71-97	(110)
9	PF05068.12 ; MtlR ; Mannitol r	41.9	4.8	0.00027	31.2	0.0	26	188-213	75-100	(165)
10	PF18735.1 ; HEPN_RiboL-PSP ; R	37.0	6.4	0.00036	29.8	0.0	23	46-68	29-51	(189)
11	PF12162.8 ; STAT1_TAZ2bind ; S	36.0	6.8	0.00038	20.1	0.0	15	1-15	10-24	(25)
12	PF08780.11 ; NTase_sub_bind ;	21.8	18	0.00098	25.2	0.0	22	191-212	75-96	(121)
13	PF18734.1 ; HEPN_AbiU2 ; AbiU2	20.7	19	0.0011	27.8	0.0	48	193-244	146-194	(214)
PD-T4-6
1	PF07714.17 ; Pkinase_Tyr ; Pro	99.8	2E-26	1.1E-30	209.6	0.0	260	10-284	3-298	(299)
2	PF00069.25 ; Pkinase ; Protein	99.8	7.5E-26	4.2E-30	201.4	0.0	239	9-276	2-252	(260)
3	PF14531.6 ; Kinase-like ; Kina	99.7	7.3E-23	4.1E-27	184.2	0.0	242	4-274	10-289	(289)
4	PF12330.8 ; Haspin_kinase ; Ha	99.7	1.6E-22	8.9E-27	191.9	0.0	240	8-277	142-392	(408)
5	PF07387.11 ; Seadorna_VP7 ; Se	99.7	3.3E-22	1.9E-26	182.0	0.0	166	8-231	63-230	(306)
6	PF05445.11 ; Pox_ser-thr_kin ;	99.5	7.1E-18	4E-22	158.9	0.0	190	7-224	150-379	(431)
7	PF06293.14 ; Kdo ; Lipopolysac	99.4	1.3E-17	7E-22	141.5	0.0	188	11-216	12-203	(204)
8	PF17667.1 ; Pkinase_fungal ; F	99.4	3.8E-17	2.1E-21	151.8	0.0	186	12-221	150-360	(360)
9	PF16474.5 ; KIND ; Kinase non-	99.3	6.8E-16	3.8E-20	131.5	0.0	143	106-290	2-156	(218)
10	PF13095.6 ; FTA2 ; Kinetochore	99.1	2E-14	1.1E-18	122.8	0.0	141	6-170	21-216	(216)
11	PF12260.8 ; PIP49_C ; Protein-	98.9	2.9E-13	1.6E-17	114.2	0.0	97	62-174	6-109	(200)
12	PF10707.9 ; YrbL-PhoP_reg ; Ph	98.9	5E-13	2.8E-17	112.7	0.0	142	8-173	3-176	(201)
13	PF10140.9 ; YukC ; WXG100 prot	98.8	2E-12	1.1E-16	119.2	0.0	168	65-277	13-181	(356)
14	PF06176.11 ; WaaY ; Lipopolysa	98.7	2.9E-12	1.6E-16	110.3	0.0	143	7-173	32-185	(229)
15	PF01163.22 ; RIO1 ; RIO1 famil	97.9	9.9E-09	5.5E-13	84.5	0.0	97	62-173	53-153	(184)
16	PF04655.14 ; APH_6_hur ; Amino	97.3	4.8E-07	2.7E-11	77.5	0.0	128	11-170	7-185	(248)
17	PF01636.23 ; APH ; Phosphotran	96.2	4.7E-05	2.6E-09	66.9	0.0	82	12-109	3-90	(301)
18	PF07914.11 ; DUF1679 ; Protein	96.0	6.9E-05	3.8E-09	69.3	0.0	32	139-171	264-295	(409)
19	PF03881.14 ; Fructosamin_kin ;	96.0	7.9E-05	4.4E-09	64.1	0.0	26	140-167	187-212	(286)
20	PF01633.20 ; Choline_kinase ;	95.7	0.00016	8.9E-09	58.5	0.0	32	139-171	140-171	(202)
PD-T4-7
1	PF13957.6 ; YafO_toxin ; Toxin	51.3	2.7	0.00015	31.6	0.0	47	118-164	29-81	(104)
2	PF17541.2 ; TssC ; Type VI sec	27.9	11	0.00063	35.2	0.0	45	193-241	272-316	(430)
3	PF11863.8 ; DUF3383 ; Protein	27.9	11	0.00063	35.3	0.0	54	204-258	325-378	(484)
4	PF04984.14 ; Phage_sheath_1 ;	17.6	25	0.0014	25.9	0.0	36	193-230	95-130	(137)
5	PF09230.10 ; DFF40 ; DNA fragm	13.9	35	0.002	29.1	0.0	26	85-125	137-162	(224)
6	PF18215.1 ; Rtt106_N ; Histone	11.8	45	0.0025	21.1	0.0	26	62-87	2-27	(47)
7	PF15738.5 ; YafQ_toxin ; Bacte	11.0	50	0.0028	21.3	0.0	23	143-165	63-85	(88)
8	PF08260.11 ; Kinin ; Insect ki	9.4	62	0.0035	13.0	0.0	6	116-121	3-8	(8)
9	PF14407.6 ; Frankia_peptide ;	8.8	68	0.0038	20.5	0.0	47	172-230	10-56	(61)
10	PF13986.6 ; DUF4224 ; Domain o	7.9	78	0.0044	19.3	0.0	25	207-231	16-40	(45)
PD-T4-8
1	PF14082.6 ; DUF4263 ; Domain o	99.7	1.1E-21	5.9E-26	172.8	0.0	155	224-396	2-164	(164)
2	PF01939.16 ; NucS ; Endonuclea	96.8	3.6E-06	2E-10	77.0	0.0	107	223-393	104-210	(226)
3	PF06250.11 ; YhcG_C ; YhcG PDD	95.8	0.00012	6.7E-09	61.5	0.0	80	222-325	17-101	(145)
4	PF15516.6 ; BpuSI_N ; BpuSI N-	84.9	0.12	6.4E-06	43.7	0.0	46	264-324	41-88	(152)
5	PF06319.12 ; MmcB-like ; DNA r	72.4	0.59	3.3E-05	38.8	0.0	57	224-293	12-68	(148)
6	PF13588.6 ; HSDR_N_2 ; Type I	69.5	0.76	4.3E-05	34.5	0.0	43	264-322	35-78	(110)
7	PF08011.11 ; PDDEXK_9 ; PD-(D/	62.2	1.3	7.4E-05	33.0	0.0	43	264-321	28-70	(97)
8	PF13366.6 ; PDDEXK_3 ; PD-(D/E	61.4	1.4	7.9E-05	34.5	0.0	77	222-323	20-96	(117)
9	PF18743.1 ; AHJR-like ; REase_	37.3	6.3	0.00035	30.2	0.0	25	264-289	41-65	(125)
10	PF06356.11 ; DUF1064 ; Protein	37.0	6.4	0.00036	30.1	0.0	26	264-289	62-87	(117)
11	PF03749.13 ; SfsA ; Sugar ferm	36.0	6.8	0.00038	32.0	0.0	38	243-289	21-63	(146)
12	PF04313.14 ; HSDR_N ; Type I r	31.2	9.2	0.00051	33.8	0.0	45	264-321	160-205	(235)
13	PF18742.1 ; DpnII-MboI ; REase	31.1	9.2	0.00051	31.2	0.0	56	223-289	29-84	(148)
14	PF08774.11 ; VRR_NUC ; VRR-NUC	30.2	9.8	0.00054	29.8	0.0	28	264-292	61-102	(127)
15	PF01646.16 ; Herpes_UL24 ; Her	29.0	11	0.00059	32.0	0.0	58	264-326	56-116	(174)
PD-T4-9A
1	PF09009.10 ; Exotox-A_cataly ;	99.6	1.2E-19	6.4E-24	138.5	0.0	121	1-140	11-144	(167)
2	PF13151.6 ; DUF3990 ; Protein	94.3	0.0018	9.9E-08	46.6	0.0	45	5-57	1-45	(153)
3	PF00644.20 ; PARP ; Poly(ADP-r	90.6	0.024	1.3E-06	41.6	0.0	63	4-69	48-118	(202)
4	PF18760.1 ; ART-PolyVal ; ADP-	71.0	0.67	3.7E-05	32.3	0.0	67	4-78	6-74	(154)
5	PF15633.6 ; Tox-ART-HYD1 ; HYD	53.2	2.4	0.00013	27.7	0.0	42	7-49	1-46	(100)
6	PF02763.14 ; Diphtheria_C ; Di	50.2	2.9	0.00016	30.4	0.0	71	2-78	14-95	(187)
7	PF08803.11 ; ydhR ; Putative m	33.8	7.8	0.00044	24.0	0.0	19	36-55	46-64	(96)
8	PF17317.2 ; MFA1_2 ; Mating ho	23.7	15	0.00085	19.0	0.0	17	28-45	13-29	(34)
9	PF12616.8 ; DUF3775 ; Protein	23.6	15	0.00086	22.0	0.0	9	34-42	22-30	(71)
10	PF11966.8 ; SSURE ; Fibronecti	17.6	25	0.0014	21.9	0.0	12	36-47	16-27	(81)
PD-T4-9B
1	PF08483.11 ; IstB_IS21_ATP ; I	69.2	0.78	4.4E-05	20.8	0.0	12	2-13	11-22	(29)
2	PF12249.8 ; AftA_C ; Arabinofu	67.8	0.88	4.9E-05	31.3	0.0	39	3-41	83-126	(186)
3	PF11471.8 ; Sugarporin_N ; Mal	47.1	3.5	0.0002	22.9	0.0	17	3-19	26-42	(54)
4	PF08832.10 ; SRC-1 ; Steroid r	35.9	6.8	0.00038	24.0	0.0	23	3-25	56-78	(82)
5	PF11460.8 ; DUF3007 ; Protein	32.7	8.3	0.00046	24.2	0.0	23	7-29	72-94	(96)
6	PF11116.8 ; DUF2624 ; Protein	26.7	12	0.00069	21.3	0.0	23	9-31	6-28	(83)
7	PF08218.11 ; Citrate_ly_lig ;	25.2	14	0.00076	21.3	0.0	17	2-18	41-57	(187)
8	PF09407.10 ; AbiEi_1 ; AbiEi a	23.5	16	0.00087	19.8	0.0	29	3-31	84-114	(128)
9	PF01068.21 ; DNA_ligase_A_M ;	22.3	17	0.00095	21.4	0.0	14	2-15	132-145	(206)
10	PF09720.10 ; Unstab_antitox ;	21.7	18	0.00099	18.0	0.0	19	2-20	2-20	(54)
11	PF02885.17 ; Glycos_trans_3N ;	21.2	18	0.001	17.6	0.0	36	3-38	14-50	(63)
12	PF11387.8 ; DUF2795 ; Protein	21.1	19	0.001	18.1	0.0	26	6-31	9-34	(45)
13	PF01467.26 ; CTP_transf_like ;	20.8	19	0.0011	19.8	0.0	15	2-16	44-58	(166)
14	PF17243.2 ; POTRA_TamA_1 ; POT	20.6	19	0.0011	18.4	0.0	28	14-41	32-59	(76)
PD-T4-9C
1	PF02556.14 ; SecB ; Preprotein	99.8	3.5E-23	2E-27	134.6	0.0	124	2-127	7-143	(144)
2	PF03526.13 ; Microcin ; Colici	32.2	8.6	0.00048	19.5	0.0	21	84-104	13-33	(55)
3	PF17500.2 ; Colicin_K ; Colici	26.2	13	0.00071	20.7	0.0	25	82-106	35-59	(96)
4	PF08747.11 ; DUF1788 ; Domain	24.0	15	0.00084	21.4	0.0	18	80-97	60-77	(122)
5	PF03612.14 ; EIIBC-GUT_N ; Sor	22.6	17	0.00092	23.3	0.0	19	102-120	72-91	(188)
6	PF17334.2 ; CsgA ; Minor curli	22.4	17	0.00094	20.0	0.0	19	90-108	4-22	(83)
7	PF06952.11 ; PsiA ; PsiA prote	20.6	19	0.0011	23.8	0.0	20	90-109	36-55	(236)
8	PF04159.13 ; NB ; NB glycoprot	18.8	22	0.0013	19.3	0.0	18	102-119	77-96	(100)
9	PF14821.6 ; Thr_synth_N ; Thre	13.8	36	0.002	17.7	0.0	34	85-118	6-40	(77)
10	PF17568.2 ; DUF5474 ; Family o	11.9	45	0.0025	17.5	0.0	14	108-121	51-64	(77)
PD-T4-10A
1	PF05917.11 ; DUF874 ; Helicoba	20.1	20	0.0011	28.7	0.0	36	127-162	72-111	(398)
2	PF17521.2 ; Secapin ; Honey be	15.8	29	0.0016	19.6	0.0	16	39-55	20-35	(45)
3	PF14113.6 ; Tae4 ; Type VI sec	7.5	84	0.0047	20.7	0.0	26	133-158	76-101	(125)
4	PF11586.8 ; DUF3242 ; Protein	6.7	97	0.0054	21.3	0.0	52	101-156	53-105	(129)
5	PF08803.11 ; ydhR ; Putative m	6.4	1E+02	0.0057	18.4	0.0	22	91-112	43-64	(96)
6	PF16250.5 ; DUF4907 ; Domain o	5.3	1.3E+02	0.0072	17.9	0.0	20	97-116	31-50	(68)
7	PF11132.8 ; SplA ; Transcripti	5.3	1.3E+02	0.0073	18.5	0.0	16	97-112	55-70	(73)
8	PF10279.9 ; Latarcin ; Latarci	5.2	1.4E+02	0.0076	17.8	0.0	18	101-118	33-50	(61)
9	PF09954.9 ; DUF2188 ; Uncharac	4.8	1.5E+02	0.0082	16.0	0.0	37	97-143	20-56	(60)
10	PF18579.1 ; Raf1_HTH ; Rubisco	4.7	1.5E+02	0.0086	17.4	0.0	10	3-12	41-50	(61)
PD-T4-10B
1	PF11035.8 ; SnAPC_2_like ; Sma	20.1	20	0.0011	31.7	0.0	73	253-343	185-257	(318)
2	PF02487.17 ; CLN3 ; CLN3 prote	16.4	28	0.0015	31.7	0.0	23	189-211	358-380	(412)
3	PF14283.6 ; DUF4366 ; Domain o	15.4	31	0.0017	27.0	0.0	58	14-73	5-63	(149)
4	PF05137.13 ; PilN ; Fimbrial a	10.8	51	0.0029	21.3	0.0	47	198-246	2-50	(82)
5	PF12108.8 ; SF3a60_bindingd ;	10.1	56	0.0031	16.8	0.0	17	324-340	7-23	(27)
6	PF12693.7 ; GspL_C ; GspL peri	9.9	58	0.0032	24.0	0.0	56	191-246	72-128	(151)
7	PF16554.5 ; OAM_dimer ; Dimeri	8.7	68	0.0038	21.9	0.0	29	283-311	20-48	(77)
8	PF03705.15 ; CheR_N ; CheR met	8.4	72	0.004	18.0	0.0	33	283-315	18-50	(53)
9	PF09868.9 ; DUF2095 ; Uncharac	7.7	82	0.0046	23.8	0.0	53	220-274	63-115	(128)
10	PF04763.12 ; DUF562 ; Protein	7.6	83	0.0046	24.2	0.0	23	190-212	46-68	(146)
PD-λ-1
1	PF13250.6 ; DUF4041 ; Domain o	99.3	1.6E-16	8.8E-21	120.7	0.0	56	197-252	1-56	(56)
2	PF10544.9 ; T5orf172 ; T5orf17	99.0	6.6E-14	3.7E-18	112.2	0.0	83	357-448	1-83	(88)
3	PF13455.6 ; MUG113 ; Meiotical	98.6	1.3E-11	7.2E-16	96.3	0.0	77	373-449	1-77	(78)
4	PF09726.9 ; Macoilin ; Macoili	73.0	0.56	3.1E-05	50.2	0.0	40	299-339	574-613	(659)
5	PF00430.18 ; ATP-synt_B ; ATP	62.6	1.3	7.2E-05	36.1	0.0	27	4-30	1-27	(131)
6	PF10977.8 ; DUF2797 ; Protein	58.5	1.7	9.6E-05	39.9	0.0	63	352-424	66-129	(234)
7	PF15818.5 ; CCDC73 ; Coiled-co	54.9	2.2	0.00012	47.8	0.0	15	326-340	329-343	(1039)
8	PF01541.24 ; GIY-YIG ; GIY-YIG	53.5	2.4	0.00013	30.3	0.0	32	357-392	2-33	(86)
9	PF10226.9 ; CCDC85 ; CCDC85 fa	36.1	6.8	0.00038	35.1	0.0	55	113-167	69-131	(191)
10	PF05405.14 ; Mt_ATP-synt_B ; M	34.0	7.7	0.00043	32.1	0.0	25	6-30	17-41	(163)
11	PF15967.5 ; Nucleoporin_FG2 ;	31.3	9.1	0.00051	40.2	0.0	27	140-166	346-372	(605)
12	PF06160.12 ; EzrA ; Septation	30.8	9.4	0.00052	37.8	0.0	11	410-420	479-489	(556)
13	PF10146.9 ; zf-C4H2 ; Zinc fin	30.6	9.5	0.00053	35.5	0.0	22	100-121	81-102	(249)
14	PF17078.5 ; SHE3 ; SWI5-depend	28.2	11	0.00062	33.9	0.0	26	192-217	177-202	(224)
15	PF06295.12 ; DUF1043 ; Protein	26.5	13	0.0007	30.3	0.0	18	10-27	2-19	(121)
16	PF06785.11 ; UPF0242 ; Unchara	25.5	13	0.00075	33.8	0.0	76	276-351	130-208	(222)
17	PF15991.5 ; G_path_suppress ;	23.3	16	0.00088	34.1	0.0	7	469-475	217-223	(257)
18	PF07172.11 ; GRP ; Glycine ric	23.2	16	0.00088	30.7	0.0	15	1-15	1-15	(131)
19	PF07271.11 ; Cytadhesin_P30 ;	22.5	17	0.00093	34.2	0.0	27	2-28	57-88	(288)
20	PF12128.8 ; DUF3584 ; Protein	22.3	17	0.00094	40.1	0.0	18	147-164	354-371	(1195)
PD-λ-2Α
1	PF09907.9 ; HigB_toxin ; HigB_	99.8	3.4E-26	1.9E-30	131.1	0.0	71	21-91	1-71	(74)
2	PF15738.5 ; YafQ_toxin ; Bacte	76.4	0.39	2.2E-05	24.5	0.0	34	56-92	54-87	(88)
3	PF06769.14 ; YoeB_toxin ; YoeB	68.1	0.85	4.8E-05	23.0	0.0	31	56-89	51-81	(81)
4	PF15781.5 ; ParE-like_toxin ;	63.7	1.2	6.7E-05	22.5	0.0	34	57-91	46-81	(86)
5	PF00584.20 ; SecE ; SecE/Sec61	53.5	2.4	0.00013	20.7	0.0	25	24-48	3-27	(55)
6	PF06174.11 ; DUF987 ; Protein	51.0	2.8	0.00015	22.0	0.0	20	3-22	1-20	(65)
7	PF11663.8 ; Toxin_YhaV ; Toxin	45.5	3.9	0.00022	23.9	0.0	30	56-86	70-99	(138)
8	PF06296.12 ; RelE ; RelE toxin	36.3	6.7	0.00037	22.1	0.0	70	3-85	1-76	(120)
9	PF05973.14 ; Gp49 ; Phage deri	30.5	9.6	0.00054	18.9	0.0	33	56-90	37-71	(87)
10	PF13734.6 ; Inhibitor_I69 ; Sp	28.0	11	0.00063	19.9	0.0	18	55-72	45-63	(99)
11	PF09793.9 ; AD ; Anticodon-bin	24.6	14	0.0008	19.7	0.0	22	40-61	37-59	(89)
12	PF08984.11 ; DUF1858 ; Domain	23.8	15	0.00084	16.6	0.0	20	9-28	5-24	(54)
13	PF11387.8 ; DUF2795 ; Protein	23.3	16	0.00088	16.8	0.0	34	8-42	10-44	(45)
14	PF05015.13 ; HigB-like_toxin ;	22.9	16	0.0009	18.4	0.0	26	56-84	62-87	(93)
15	PF00016.20 ; RuBisCO_large ; R	22.0	17	0.00097	24.0	0.0	19	10-28	290-308	(308)
PD-λ-2Β
1	PF06114.13 ; Peptidase_M78 ; I	99.1	1.1E-14	6.2E-19	114.0	0.0	121	246-374	1-125	(125)
2	PF13058.6 ; DUF3920 ; Protein	98.2	9.9E-10	5.5E-14	85.4	0.0	88	238-335	26-119	(126)
3	PF18818.1 ; MPTase-PolyVal ; M	97.1	8.5E-07	4.7E-11	68.5	0.0	86	242-336	3-92	(128)
4	PF12844.7 ; HTH_19 ; Helix-tur	96.8	4.4E-06	2.5E-10	54.7	0.0	59	61-119	2-61	(64)
5	PF01381.22 ; HTH_3 ; Helix-tur	96.7	6.7E-06	3.7E-10	51.8	0.0	54	63-116	1-55	(55)
6	PF15731.5 ; MqsA_antitoxin ; A	96.4	2.1E-05	1.1E-09	60.5	0.0	58	59-117	70-128	(131)
7	PF13413.6 ; HTH_25 ; Helix-tur	96.3	3.3E-05	1.9E-09	49.6	0.0	53	63-115	2-60	(61)
8	PF07022.13 ; Phage_CI_repr ; B	96.1	5.9E-05	3.3E-09	49.2	0.0	57	62-119	2-60	(65)
9	PF13744.6 ; HTH_37 ; Helix-tur	96.1	6.1E-05	3.4E-09	51.4	0.0	61	57-117	16-78	(79)
10	PF08667.10 ; BetR ; BetR domai	96.1	6.1E-05	3.4E-09	61.2	0.0	65	57-121	4-73	(174)
11	PF05269.11 ; Phage_CII ; Bacte	95.7	0.00017	9.7E-09	51.5	0.0	52	66-119	18-70	(91)
12	PF08965.10 ; DUF1870 ; Domain	95.6	0.0002	1.1E-08	53.7	0.0	60	60-119	3-65	(118)
13	PF10078.9 ; DUF2316 ; Uncharac	95.6	0.00021	1.1E-08	50.4	0.0	61	57-118	9-77	(89)
14	PF05339.11 ; DUF739 ; Protein	95.6	0.00022	1.2E-08	46.6	0.0	57	60-116	5-62	(69)
15	PF13560.6 ; HTH_31 ; Helix-tur	95.6	0.00023	1.3E-08	45.7	0.0	58	60-117	3-62	(64)
16	PF16557.5 ; CUTL ; CUT1-like D	95.5	0.00026	1.5E-08	47.3	0.0	58	58-117	9-67	(70)
17	PF12116.8 ; SpoIIID ; Stage II	95.5	0.00029	1.6E-08	48.7	0.0	59	60-118	8-68	(82)
18	PF02376.15 ; CUT ; CUT domain	95.3	0.00037	2.1E-08	47.3	0.0	60	56-115	5-71	(77)
19	PF04814.13 ; HNF-1_N ; Hepatoc	95.2	0.00044	2.4E-08	55.6	0.0	54	57-110	112-166	(167)
20	PF15943.5 ; YdaS_antitoxin ; P	95.2	0.00052	2.9E-08	44.3	0.0	53	64-118	2-57	(64)
PD-λ-2C
1	PF14350.6 ; Beta_protein ; Bet	100.0	6.7E-56	3.8E-60	418.1	0.0	335	5-358	1-344	(344)
2	PF07216.12 ; LcrG ; LcrG prote	11.6	46	0.0026	22.3	0.0	27	159-185	19-45	(86)
3	PF05209.13 ; MinC_N ; Septum f	8.8	67	0.0038	21.4	0.0	29	156-184	26-54	(103)
4	PF11823.8 ; DUF3343 ; Protein	7.2	89	0.005	19.3	0.0	14	135-148	37-50	(69)
5	PF01361.21 ; Tautomerase ; Tau	6.9	94	0.0052	17.3	0.0	13	74-86	36-48	(60)
6	PF07827.11 ; KNTase_C ; KNTase	6.4	1E+02	0.0057	21.5	0.0	36	2-37	69-104	(132)
7	PF13269.6 ; DUF4060 ; Protein	6.1	1.1E+02	0.0061	19.8	0.0	12	254-265	24-35	(74)
8	PF09071.10 ; Alpha-amyl_C ; Al	5.4	1.3E+02	0.0071	18.8	0.0	16	209-224	38-53	(67)
9	PF13540.6 ; RCC1_2 ; Regulator	5.2	1.3E+02	0.0075	11.8	0.0	9	319-327	18-26	(30)
10	PF18344.1 ; CBM32 ; Carbohydra	5.0	1.4E+02	0.0078	18.5	0.0	28	16-43	16-46	(64)
PD-λ-3A
1	PF15516.6 ; BpuSI_N ; BpuSI N-	92.3	0.01	5.6E-07	42.6	0.0	44	91-135	42-86	(152)
2	PF13366.6 ; PDDEXK_3 ; PD-(D/E	90.9	0.02	1.1E-06	38.4	0.0	47	93-147	61-107	(117)
3	PF18743.1 ; AHJR-like ; REase_	81.3	0.21	1.2E-05	32.8	0.0	83	39-143	7-93	(125)
4	PF18742.1 ; DpnII-MboI ; REase	76.3	0.4	2.2E-05	33.4	0.0	88	38-149	29-120	(148)
5	PF13588.6 ; HSDR_N_2 ; Type I	70.1	0.73	4.1E-05	28.8	0.0	50	91-142	36-85	(110)
6	PF08774.11 ; VRR_NUC ; VRR-NUC	67.0	0.93	5.2E-05	30.2	0.0	28	90-117	61-100	(127)
7	PF01870.18 ; Hjc ; Archaeal ho	66.6	0.96	5.4E-05	27.3	0.0	47	92-141	24-72	(87)
8	PF10117.9 ; McrBC ; McrBC 5-me	61.8	1.4	7.6E-05	33.2	0.0	50	90-141	256-311	(316)
9	PF06250.11 ; YhcG_C ; YhcG PDD	61.8	1.4	7.7E-05	29.7	0.0	80	37-133	17-96	(145)
10	PF04411.12 ; PDDEXK_7 ; PD-(D/	61.6	1.4	7.8E-05	29.7	0.0	46	90-135	71-123	(149)
11	PF06356.11 ; DUF1064 ; Protein	54.0	2.3	0.00013	27.4	0.0	39	90-134	62-100	(117)
12	PF09254.11 ; Endonuc-FokI_C ;	47.5	3.4	0.00019	29.7	0.0	43	91-133	60-104	(191)
13	PF14281.6 ; PDDEXK_4 ; PD-(D/E	42.9	4.5	0.00025	27.4	0.0	24	91-117	74-97	(169)
14	PF15518.6 ; L_protein_N ; L pr	42.4	4.6	0.00026	26.2	0.0	25	90-117	69-93	(103)
15	PF14082.6 ; DUF4263 ; Domain o	40.8	5.1	0.00028	26.9	0.0	25	92-117	46-70	(164)
16	PF04313.14 ; HSDR_N ; Type I r	40.5	5.2	0.00029	29.7	0.0	25	90-116	160-184	(235)
17	PF06616.11 ; BsuBI_PstI_RE ; B	37.1	6.4	0.00036	27.5	0.0	46	90-137	66-111	(153)
18	PF04471.12 ; Mrr_cat ; Restric	36.0	6.8	0.00038	24.4	0.0	54	92-146	41-99	(128)
19	PF13156.6 ; Mrr_cat_2 ; Restri	35.6	6.9	0.00039	24.1	0.0	51	92-143	28-79	(123)
20	PF09571.10 ; RE_XcyI ; XcyI re	33.8	7.8	0.00043	30.1	0.0	28	91-118	201-230	(305)
PD-λ-3B
1	PF09509.10 ; Hypoth_Ymh ; Prot	99.9	1.8E-27	1E-31	179.5	0.0	113	140-258	1-122	(122)
2	PF18860.1 ; AbiJ_NTD3 ; AbiJ N	97.8	1.4E-08	7.6E-13	79.4	0.0	103	6-112	1-126	(168)
3	PF13643.6 ; DUF4145 ; Domain o	88.9	0.043	2.4E-06	36.1	0.0	88	149-253	2-89	(90)
4	PF14355.6 ; Abi_C ; Abortive i	68.2	0.85	4.7E-05	29.5	0.0	48	207-255	25-75	(82)
5	PF18731.1 ; HEPN_Swt1 ; Swt1-l	54.4	2.2	0.00012	28.6	0.0	40	217-261	76-115	(115)
6	PF14160.6 ; FAM110_C ; Centros	33.4	8	0.00045	27.0	0.0	19	26-44	17-35	(121)
7	PF18725.1 ; HEPN_SAV2148 ; SAV	32.2	8.6	0.00048	29.4	0.0	46	215-265	132-177	(215)
8	PF05168.14 ; HEPN ; HEPN domai	31.8	8.8	0.00049	24.9	0.0	105	147-262	12-119	(120)
9	PF05068.12 ; MtlR ; Mannitol r	27.3	12	0.00066	27.4	0.0	98	155-254	9-113	(165)
10	PF18735.1 ; HEPN_RiboL-PSP ; R	19.7	21	0.0012	25.5	0.0	45	218-263	137-186	(189)
PD-λ-3C
1	PF06433.14 ; Me-amine-dh_H ; M	99.4	6.2e-17	3.2e-21	144.8	0	253	154-448	1-338	(342)
2	PF20426.1 ; NBCH_WD40 ; Neurob	99.3	1e-15	5.2e-20	137.8	0	279	146-477	11-346	(350)
3	PF00930.24 ; DPPIV_N ; Dipepti	99.1	2.7e-14	1.4e-18	129.4	0	272	154-471	1-374	(374)
4	PF18975.3 ; DUF5711 ; Family o	99	4.8e-14	2.5e-18	126.4	0	287	123-473	34-344	(344)
5	PF16529.8 ; Ge1_WD40 ; WD40 re	99	8.7e-14	4.4e-18	123.3	0	256	125-434	2-331	(332)
6	PF08553.13 ; VID27 ; VID27 C-t	99	9.5e-14	4.8e-18	125.4	0	276	145-477	2-343	(356)
7	PF02239.19 ; Cytochrom_D1 ; Cy	99	9.6e-14	4.9e-18	126.6	0	296	153-477	1-372	(394)
8	PF16465.8 ; DUF5046 ; Domain o	99	1.1e-13	5.6e-18	119.6	0	234	130-426	1-245	(264)
9	PF10282.12 ; Lactonase ; Lacto	99	1.2e-13	6.2e-18	123.4	0	280	157-474	1-328	(351)
10	PF05694.14 ; SBP56 ; 56kDa sel	99	1.4e-13	6.9e-18	129.9	0	296	125-471	37-476	(477)
11	PF16756.8 ; PALB2_WD40 ; Partn	99	1.8e-13	8.9e-18	123.6	0	262	132-429	17-350	(350)
12	PF14655.9 ; RAB3GAP2_N ; Rab3	99	1.8e-13	9.3e-18	125.4	0	260	147-446	3-395	(397)
13	PF17005.8 ; WD40_like ; WD40-l	98.9	5.3e-13	2.7e-17	118.9	0	265	146-477	1-311	(344)
14	PF14583.9 ; Pectate_lyase22 ;	98.9	5.4e-13	2.8e-17	121.6	0	275	148-474	38-381	(386)
15	PF05096.15 ; Glu_cyclase_2 ; G	98.8	1.1e-12	5.5e-17	112	0	221	115-378	3-254	(254)
16	PF16529.8 ; Ge1_WD40 ; WD40 re	98.8	2.7e-12	1.4e-16	113.5	0	250	203-475	22-329	(332)
17	PF10282.12 ; Lactonase ; Lacto	98.7	4.4e-12	2.3e-16	113.1	0	256	147-440	39-339	(351)
18	PF06433.14 ; Me-amine-dh_H ; M	98.7	4.5e-12	2.3e-16	112.6	0	214	149-390	39-329	(342)
19	PF00930.24 ; DPPIV_N ; Dipepti	98.7	5e-12	2.6e-16	114.2	0	231	209-475	1-335	(374)
20	PF00082.25 ; Peptidase_S8 ; Su	98.7	5.4e-12	2.7e-16	122.9	0	295	131-477	12-339	(609)
PD-λ-4A
1	PF14516.6 ; AAA_35 ; AAA-like	98.0	5.5E-09	3.1E-13	116.0	0.0	163	226-392	22-245	(330)
2	PF05673.13 ; DUF815 ; Protein	97.9	1.1E-08	6.2E-13	108.2	0.0	152	233-390	53-249	(252)
3	PF01637.18 ; ATPase_2 ; ATPase	97.6	4.7E-08	2.6E-12	99.4	0.0	156	224-384	9-208	(209)
4	PF00308.18 ; Bac_DnaA ; Bacter	97.5	1.4E-07	7.7E-12	96.6	0.0	155	234-390	33-213	(219)
5	PF00931.22 ; NB-ARC ; NB-ARC d	97.5	1.5E-07	8.2E-12	98.0	0.0	155	235-391	19-204	(240)
6	PF10443.9 ; RNA12 ; RNA12 prot	97.4	1.7E-07	9.3E-12	108.0	0.0	97	295-391	148-277	(424)
7	PF09820.9 ; AAA-ATPase_like ;	97.3	4.6E-07	2.6E-11	97.1	0.0	152	233-384	30-262	(278)
8	PF07693.14 ; KAP_NTPase ; KAP	96.8	3.9E-06	2.2E-10	91.1	0.0	97	293-389	169-300	(307)
9	PF10923.8 ; DUF2791 ; P-loop D	96.8	5.2E-06	2.9E-10	94.7	0.0	50	208-260	26-75	(413)
10	PF05729.12 ; NACHT ; NACHT dom	96.5	1.5E-05	8.3E-10	76.9	0.0	126	235-360	1-167	(170)
11	PF13173.6 ; AAA_14 ; AAA domai	96.3	3.1E-05	1.7E-09	71.1	0.0	111	234-352	2-130	(131)
12	PF01695.17 ; IstB_IS21 ; IstB-	95.9	9.2E-05	5.2E-09	72.4	0.0	102	224-330	39-150	(179)
13	PF04665.12 ; Pox_A32 ; Poxviru	95.9	0.00011	6.2E-09	75.8	0.0	148	232-384	11-194	(238)
14	PF02702.17 ; KdpD ; Osmosensit	95.9	0.00011	6.3E-09	73.9	0.0	28	233-260	3-30	(209)
15	PF05621.11 ; TniB ; Bacterial	95.8	0.00014	7.6E-09	71.6	0.0	27	233-259	34-60	(191)
16	PF00158.26 ; Sigma54_activat ;	95.7	0.00016	8.9E-09	69.3	0.0	27	233-259	21-47	(169)
17	PF04851.15 ; ResIII ; Type III	95.7	0.00016	9E-09	67.6	0.0	38	223-260	12-49	(151)
18	PF13245.6 ; AAA_19 ; AAA domai	95.4	0.00031	1.7E-08	63.9	0.0	28	232-259	9-36	(132)
19	PF13177.6 ; DNA_pol3_delta2 ;	95.4	0.00032	1.8E-08	73.4	0.0	25	234-258	19-43	(297)
20	PF14532.6 ; Sigma54_activ_2 ;	95.1	0.00055	3.1E-08	62.8	0.0	85	232-330	19-107	(135)
PD-λ-4B
1	PF06054.11 ; CoiA ; Competence	93.6	0.0037	2.1E-07	53.5	0.0	59	1-66	1-63	(390)
2	PF11682.8 ; zinc_ribbon_11 ; P	93.1	0.0056	3.1E-07	43.9	0.0	62	1-69	5-71	(128)
3	PF18256.1 ; HscB_4_cys ; Co-ch	57.0	1.9	0.00011	21.1	0.0	14	24-37	13-26	(27)
4	PF18439.1 ; zf_UBZ ; Ubiquitin	53.1	2.4	0.00014	21.4	0.0	14	28-41	2-15	(32)
5	PF08882.11 ; Acetone_carb_G ;	51.9	2.6	0.00015	28.6	0.0	15	24-38	71-85	(112)
6	PF07754.11 ; DUF1610 ; Domain	50.9	2.8	0.00016	19.5	0.0	11	25-35	13-23	(24)
7	PF04475.12 ; DUF555 ; Protein	45.0	4	0.00022	27.0	0.0	21	23-43	41-61	(101)
8	PF18319.1 ; PriA_CRR ; PriA DN	43.8	4.2	0.00024	19.1	0.0	9	31-39	1-9	(27)
9	PF13717.6 ; zinc_ribbon_4 ; zi	41.9	4.8	0.00027	19.1	0.0	11	28-38	2-12	(37)
10	PF11520.8 ; Cren7 ; Chromatin	41.4	4.9	0.00027	23.8	0.0	30	9-38	13-49	(58)
11	PF03966.16 ; Trm112p ; Trm112p	40.7	5.1	0.00029	20.1	0.0	13	27-39	6-18	(40)
12	PF08271.12 ; TF_Zn_Ribbon ; TF	39.5	5.5	0.00031	20.0	0.0	10	29-38	1-10	(43)
13	PF13719.6 ; zinc_ribbon_5 ; zi	39.4	5.5	0.00031	19.1	0.0	11	28-38	2-12	(37)
14	PF03604.13 ; DNA_RNApol_7kD ;	39.1	5.6	0.00031	18.9	0.0	11	29-39	1-11	(32)
15	PF18450.1 ; zf_C2H2_6 ; Zinc F	37.9	6	0.00034	19.7	0.0	11	28-38	2-12	(28)
16	PF04423.14 ; Rad50_zn_hook ; R	37.2	6.3	0.00035	21.7	0.0	15	27-41	18-32	(52)
17	PF10571.9 ; UPF0547 ; Uncharac	36.4	6.6	0.00037	18.3	0.0	9	30-38	2-10	(25)
18	PF18414.1 ; zf_C2H2_10 ; C2H2	36.2	6.7	0.00037	18.3	0.0	11	28-38	2-12	(26)
19	PF08792.10 ; A2L_zn_ribbon ; A	36.1	6.7	0.00038	19.1	0.0	15	24-38	17-31	(33)
20	PF08274.12 ; PhnA_Zn_Ribbon ;	35.3	7.1	0.0004	18.4	0.0	12	28-39	2-13	(30)
PD-λ-5A
1	PF02195.18 ; ParBc ; ParB-like	96.4	2.1E-05	1.2E-09	60.8	0.0	65	6-89	2-68	(92)
2	PF08857.11 ; ParBc_2 ; Putativ	76.3	0.4	2.2E-05	41.5	0.0	67	6-91	2-75	(184)
3	PF17130.4 ; Peptidase_M99_m ;	50.3	2.9	0.00016	30.0	0.0	30	55-86	39-68	(73)
4	PF03235.14 ; DUF262 ; Protein	36.6	6.5	0.00036	34.0	0.0	50	41-91	25-84	(227)
5	PF13643.6 ; DUF4145 ; Domain o	35.6	7	0.00039	28.0	0.0	30	388-418	6-35	(90)
6	PF10844.8 ; DUF2577 ; Protein	14.8	33	0.0018	28.1	0.0	28	49-77	129-156	(157)
7	PF04023.14 ; FeoA ; FeoA domai	12.4	42	0.0024	22.4	0.0	24	44-67	21-44	(73)
8	PF18763.1 ; ddrB-ParB ; ddrB-l	9.4	62	0.0035	25.6	0.0	18	74-91	80-97	(134)
9	PF01255.19 ; Prenyltransf ; Pu	8.7	69	0.0039	26.9	0.0	15	75-89	1-15	(214)
10	PF18735.1 ; HEPN_RiboL-PSP ; R	8.0	77	0.0043	25.3	0.0	30	469-498	147-183	(189)
PD-λ-5B
1	PF02086.15 ; MethyltransfD12 ;	99.9	3.6E-33	2E-37	234.6	0.0	231	9-262	1-237	(238)
2	PF01555.18 ; N6_N4_Mtase ; DNA	74.7	0.47	2.6E-05	34.8	0.0	37	31-69	144-180	(183)
3	PF02384.16 ; N6_Mtase ; N-6 DN	74.4	0.48	2.7E-05	38.6	0.0	41	31-71	46-89	(318)
4	PF12847.7 ; Methyltransf_18 ;	67.3	0.91	5.1E-05	31.6	0.0	51	17-71	5-55	(151)
5	PF01170.18 ; UPF0020 ; Putativ	63.7	1.2	6.7E-05	34.0	0.0	20	31-50	29-48	(209)
6	PF11599.8 ; AviRa ; RRNA methy	62.8	1.3	7.1E-05	34.4	0.0	19	31-49	50-68	(224)
7	PF02475.16 ; Met_10 ; Met-10+	61.8	1.4	7.7E-05	32.7	0.0	54	13-70	87-140	(201)
8	PF00145.17 ; DNA_methylase ; C	60.1	1.5	8.6E-05	35.5	0.0	39	33-72	2-40	(321)
9	PF05063.14 ; MT-A70 ; MT-A70	58.1	1.8	9.8E-05	31.2	0.0	14	31-44	151-164	(172)
10	PF09445.10 ; Methyltransf_15 ;	57.3	1.9	0.0001	30.7	0.0	38	32-71	2-39	(164)
11	PF01189.17 ; Methyltr_RsmB-F ;	57.1	1.9	0.00011	31.8	0.0	41	31-71	9-50	(200)
12	PF01555.18 ; N6_N4_Mtase ; DNA	54.1	2.3	0.00013	30.7	0.0	12	195-206	2-13	(183)
13	PF12692.7 ; Methyltransf_17 ;	54.1	2.3	0.00013	29.9	0.0	49	17-68	18-66	(158)
14	PF05971.12 ; Methyltransf_10 ;	51.9	2.6	0.00015	34.1	0.0	41	31-71	104-144	(308)
15	PF05063.14 ; MT-A70 ; MT-A70	50.3	2.9	0.00016	29.9	0.0	12	195-206	2-13	(172)
16	PF04378.13 ; RsmJ ; Ribosomal	49.1	3.1	0.00017	32.6	0.0	36	165-206	106-141	(249)
17	PF02390.17 ; Methyltransf_4 ;	46.8	3.6	0.0002	28.9	0.0	40	32-71	3-42	(181)
18	PF02527.15 ; GidB ; rRNA small	46.5	3.6	0.0002	29.8	0.0	39	33-71	54-92	(185)
19	PF05958.11 ; tRNA_U5-meth_tr ;	44.6	4.1	0.00023	33.7	0.0	32	32-65	202-233	(356)
20	PF01564.17 ; Spermine_synth ;	42.6	4.6	0.00026	28.6	0.0	41	31-71	19-59	(181)
PD-λ-6
1	PF06305.11 ; LapA_dom ; Lipopo	87.5	0.065	3.6E-06	32.4	0.0	21	6-26	25-46	(66)
2	PF16082.5 ; Phage_holin_2_4 ;	87.0	0.073	4.1E-06	34.5	0.0	32	9-40	35-66	(76)
3	PF16080.5 ; Phage_holin_2_3 ;	69.4	0.77	4.3E-05	27.4	0.0	22	10-31	27-48	(55)
4	PF12732.7 ; YtxH ; YtxH-like p	66.7	0.95	5.3E-05	27.3	0.0	18	8-25	2-19	(82)
5	PF04971.12 ; Phage_holin_2_1 ;	59.2	1.6	9.1E-05	26.7	0.0	23	9-31	36-58	(64)
6	PF06892.11 ; Phage_CP76 ; Phag	57.0	1.9	0.00011	29.1	0.0	39	89-127	106-144	(157)
7	PF04286.12 ; DUF445 ; Protein	46.4	3.6	0.0002	31.2	0.0	20	7-26	344-363	(364)
8	PF06295.12 ; DUF1043 ; Protein	45.1	4	0.00022	27.3	0.0	19	7-25	2-20	(121)
9	PF15786.5 ; PET117 ; PET assem	44.5	4.1	0.00023	25.5	0.0	25	10-34	5-29	(66)
10	PF04065.15 ; Not3 ; Not1 N-ter	42.2	4.7	0.00026	30.8	0.0	43	75-117	167-216	(232)
11	PF05957.13 ; DUF883 ; Bacteria	41.7	4.8	0.00027	24.6	0.0	18	3-20	74-91	(94)
12	PF02609.16 ; Exonuc_VII_S ; Ex	39.4	5.5	0.00031	23.0	0.0	40	85-124	9-48	(52)
13	PF15672.5 ; Mucin15 ; Cell-mem	35.3	7.1	0.0004	30.6	0.0	10	8-17	219-228	(314)
14	PF06365.12 ; CD34_antigen ; CD	35.2	7.1	0.0004	29.0	0.0	26	6-31	98-123	(193)
15	PF15179.6 ; Myc_target_1 ; Myc	33.2	8.1	0.00045	29.4	0.0	25	7-31	26-50	(196)
16	PF10112.9 ; Halogen_Hydrol ; 5	31.9	8.7	0.00049	26.5	0.0	52	72-123	114-172	(190)
17	PF14068.6 ; YuiB ; Putative me	31.8	8.8	0.00049	26.3	0.0	15	6-20	75-89	(101)
18	PF12301.8 ; CD99L2 ; CD99 anti	31.6	8.9	0.0005	28.1	0.0	18	7-24	111-128	(160)
19	PF11981.8 ; DUF3482 ; Domain o	30.8	9.4	0.00052	29.2	0.0	21	4-24	169-189	(288)
20	PF18032.1 ; FRP ; Photoprotect	30.4	9.6	0.00054	24.5	0.0	36	79-114	62-97	(99)
PD-T7-1
1	PF01870.18 ; Hjc ; Archaeal ho	80.4	0.24	1.3E-05	36.8	0.0	43	177-219	3-47	(87)
2	PF11645.8 ; PDDEXK_5 ; PD-(D/E	55.1	2.1	0.00012	34.1	0.0	49	171-219	5-56	(138)
3	PF06616.11 ; BsuBI_PstI_RE ; B	53.9	2.3	0.00013	36.0	0.0	80	135-220	12-94	(153)
4	PF18743.1 ; AHJR-like ; REase_	51.0	2.8	0.00015	32.9	0.0	38	181-218	17-65	(125)
5	PF09254.11 ; Endonuc-FokI_C ;	49.6	3	0.00017	36.4	0.0	48	172-219	34-88	(191)
6	PF03852.15 ; Vsr ; DNA mismatc	49.1	3.1	0.00017	30.4	0.0	38	174-213	21-62	(75)
7	PF02646.16 ; RmuC ; RmuC famil	36.7	6.5	0.00036	36.5	0.0	58	161-218	53-125	(297)
8	PF18741.1 ; MTES_1575 ; REase_	25.9	13	0.00073	26.2	0.0	41	176-216	1-49	(98)
9	PF09198.10 ; T4-Gluco-transf ;	23.6	15	0.00086	23.0	0.0	27	163-192	12-38	(38)
10	PF13366.6 ; PDDEXK_3 ; PD-(D/E	22.1	17	0.00096	28.2	0.0	46	170-218	21-79	(117)
11	PF11236.8 ; DUF3037 ; Protein	21.3	18	0.001	27.5	0.0	52	41-94	13-64	(118)
PD-T7-2A
1	PF16263.5 ; DUF4917 ; Domain o	99.7	4.5E-21	2.5E-25	172.9	0.0	146	104-268	109-279	(311)
2	PF13289.6 ; SIR2_2 ; SIR2-like	99.1	2.7E-14	1.5E-18	114.9	0.0	125	106-270	2-126	(156)
3	PF02146.17 ; SIR2 ; Sir2 famil	94.0	0.0025	1.4E-07	52.3	0.0	31	85-119	62-92	(217)
4	PF14253.6 ; AbiH ; Bacteriopha	88.0	0.056	3.1E-06	45.6	0.0	33	230-263	227-261	(264)
5	PF18273.1 ; T3RM_EcoP15I_C ; T	40.6	5.1	0.00029	27.8	0.0	24	233-257	66-90	(99)
6	PF01380.22 ; SIS ; SIS domain	19.0	22	0.0012	23.9	0.0	45	230-274	51-95	(128)
7	PF13090.6 ; PP_kinase_C ; Poly	18.6	23	0.0013	25.9	0.0	34	234-267	29-62	(173)
8	PF13580.6 ; SIS_2 ; SIS domain	17.0	26	0.0015	24.1	0.0	37	230-266	99-135	(136)
9	PF02552.16 ; CO_dh ; CO dehydr	15.3	31	0.0017	25.7	0.0	41	227-269	103-145	(171)
10	PF10740.9 ; DUF2529 ; Domain o	14.5	33	0.0019	24.7	0.0	44	229-272	74-117	(168)
PD-T7-2B
1	PF12846.7 ; AAA_10 ; AAA-like	99.7	4.5E-23	2.5E-27	209.3	0.0	113	434-556	238-353	(362)
2	PF05872.12 ; DUF853 ; Bacteria	99.7	2.6E-22	1.5E-26	215.0	0.0	140	393-543	215-362	(532)
3	PF10412.9 ; TrwB_AAD_bind ; Ty	99.6	2.2E-20	1.2E-24	190.5	0.0	144	394-554	204-384	(385)
4	PF02534.14 ; T4SS-DNA_transf ;	99.4	1E-17	5.8E-22	176.5	0.0	147	393-555	252-432	(484)
5	PF01935.17 ; DUF87 ; Helicase	99.1	3E-14	1.7E-18	133.2	0.0	68	148-215	3-78	(220)
6	PF12696.7 ; TraG-D_C ; TraM re	97.3	4E-07	2.3E-11	75.5	0.0	73	437-523	1-82	(124)
7	PF01580.18 ; FtsK_SpoIIIE ; Ft	95.6	0.00021	1.2E-08	63.5	0.0	48	435-489	150-197	(198)
8	PF05707.12 ; Zot ; Zonular occ	94.2	0.0021	1.2E-07	57.4	0.0	74	436-509	80-162	(210)
9	PF02702.17 ; KdpD ; Osmosensit	93.7	0.0035	2E-07	55.5	0.0	39	170-209	4-42	(209)
10	PF00265.18 ; TK ; Thymidine ki	93.7	0.0036	2E-07	53.9	0.0	39	172-211	3-41	(171)
11	PF01695.17 ; IstB_IS21 ; IstB-	93.6	0.0037	2E-07	54.2	0.0	40	170-210	48-87	(179)
12	PF03266.15 ; NTPase_1 ; NTPase	93.1	0.0056	3.1E-07	51.2	0.0	24	172-195	1-24	(165)
13	PF13245.6 ; AAA_19 ; AAA domai	93.1	0.0058	3.2E-07	48.8	0.0	39	170-209	11-49	(132)
14	PF13401.6 ; AAA_22 ; AAA domai	92.9	0.0068	3.8E-07	48.2	0.0	41	170-211	5-45	(131)
15	PF00448.22 ; SRP54 ; SRP54-typ	92.8	0.007	3.9E-07	52.6	0.0	38	171-208	2-39	(191)
16	PF04665.12 ; Pox_A32 ; Poxviru	92.3	0.0098	5.5E-07	53.7	0.0	27	170-196	13-39	(238)
17	PF04851.15 ; ResIII ; Type III	92.2	0.011	6E-07	48.2	0.0	37	170-207	23-59	(151)
18	PF01583.20 ; APS_kinase ; Aden	92.0	0.012	6.5E-07	48.8	0.0	35	171-206	3-37	(156)
19	PF06745.13 ; ATPase ; KaiC	92.0	0.012	6.5E-07	52.3	0.0	39	170-209	19-57	(232)
20	PF13238.6 ; AAA_18 ; AAA domai	92.0	0.012	6.6E-07	45.5	0.0	22	173-194	1-22	(108)
PD-T7-3
1	PF13643.6 ; DUF4145 ; Domain o	95.5	0.00027	1.5E-08	53.4	0.0	87	25-144	1-87	(90)
2	PF05068.12 ; MtlR ; Mannitol r	79.9	0.26	1.4E-05	41.5	0.0	44	92-141	64-107	(165)
3	PF05168.14 ; HEPN ; HEPN domai	79.5	0.27	1.5E-05	37.2	0.0	101	19-146	7-110	(120)
4	PF18737.1 ; HEPN_MAE_28990 ; M	40.8	5.1	0.00028	33.4	0.0	39	105-148	147-185	(203)
5	PF08780.11 ; NTase_sub_bind ;	39.2	5.6	0.00031	30.1	0.0	48	87-144	58-105	(121)
6	PF07751.11 ; Abi_2 ; Abi-like	30.9	9.3	0.00052	31.9	0.0	20	106-125	181-200	(203)
7	PF18731.1 ; HEPN_Swt1 ; Swt1-l	19.8	21	0.0011	26.2	0.0	19	107-125	76-94	(115)
8	PF01934.17 ; DUF86 ; Protein o	17.4	25	0.0014	25.0	0.0	40	101-147	51-90	(100)
9	PF18735.1 ; HEPN_RiboL-PSP ; R	16.9	27	0.0015	28.0	0.0	37	108-144	137-174	(189)
10	PF04626.13 ; DEC-1_C ; Dec-1 p	13.8	36	0.002	26.1	0.0	15	27-41	95-109	(131)
PD-T7-4
1	PF13643.6 ; DUF4145 ; Domain o	98.5	2.7E-11	1.5E-15	88.5	0.0	84	87-175	1-90	(90)
2	PF11520.8 ; Cren7 ; Chromatin	90.6	0.023	1.3E-06	37.8	0.0	47	9-57	4-50	(58)
3	PF14205.6 ; Cys_rich_KTR ; Cys	90.0	0.03	1.7E-06	35.9	0.0	39	12-59	2-40	(54)
4	PF13719.6 ; zinc_ribbon_5 ; zi	84.9	0.11	6.4E-06	28.3	0.0	34	13-56	2-35	(37)
5	PF09538.10 ; FYDLN_acid ; Prot	84.1	0.13	7.4E-06	38.1	0.0	33	11-59	7-39	(107)
6	PF13717.6 ; zinc_ribbon_4 ; zi	83.5	0.15	8.2E-06	27.5	0.0	34	13-55	2-35	(37)
7	PF05129.13 ; Elf1 ; Transcript	83.2	0.16	8.7E-06	35.1	0.0	41	10-59	18-58	(78)
8	PF01096.18 ; TFIIS_C ; Transcr	82.4	0.18	9.9E-06	28.4	0.0	37	14-55	1-37	(39)
9	PF09986.9 ; DUF2225 ; Uncharac	80.4	0.24	1.3E-05	38.9	0.0	47	12-58	4-60	(209)
10	PF15731.5 ; MqsA_antitoxin ; A	75.5	0.43	2.4E-05	34.7	0.0	43	14-56	1-44	(131)
11	PF14803.6 ; Nudix_N_2 ; Nudix	73.7	0.52	2.9E-05	24.9	0.0	31	15-56	2-32	(33)
12	PF14122.6 ; YokU ; YokU-like p	71.7	0.63	3.5E-05	31.4	0.0	45	15-59	1-48	(87)
13	PF14353.6 ; CpXC ; CpXC protei	71.3	0.65	3.6E-05	34.1	0.0	46	14-59	1-50	(129)
14	PF06044.12 ; DpnI ; Dam-replac	71.2	0.66	3.7E-05	37.5	0.0	39	9-58	27-65	(181)
15	PF04216.12 ; FdhE ; Protein in	69.6	0.75	4.2E-05	39.4	0.0	47	9-55	164-217	(290)
16	PF03367.13 ; zf-ZPR1 ; ZPR1 zi	67.8	0.88	4.9E-05	35.4	0.0	40	15-58	2-41	(151)
17	PF09855.9 ; zinc_ribbon_13 ; N	67.6	0.89	5E-05	29.2	0.0	45	15-59	1-48	(63)
18	PF13453.6 ; zf-TFIIB ; Transcr	66.7	0.95	5.3E-05	25.8	0.0	16	44-59	17-32	(41)
19	PF05168.14 ; HEPN ; HEPN domai	66.2	0.99	5.5E-05	31.3	0.0	98	84-181	10-117	(120)
20	PF09297.11 ; zf-NADH-PPase ; N	65.9	1	5.7E-05	23.6	0.0	28	13-55	3-30	(32)
PD-T7-5
1	PF01870.18 ; Hjc ; Archaeal ho	77.9	0.33	1.8E-05	35.1	0.0	44	63-107	2-47	(87)
2	PF09254.11 ; Endonuc-FokI_C ;	63.3	1.2	6.9E-05	38.0	0.0	49	59-107	34-88	(191)
3	PF06616.11 ; BsuBI_PstI_RE ; B	59.8	1.6	8.8E-05	36.1	0.0	79	23-108	15-94	(153)
4	PF03852.15 ; Vsr ; DNA mismatc	59.3	1.6	9.1E-05	31.2	0.0	38	61-101	21-62	(75)
5	PF18743.1 ; AHJR-like ; REase_	47.2	3.5	0.00019	31.5	0.0	39	68-107	17-66	(125)
6	PF11645.8 ; PDDEXK_5 ; PD-(D/E	43.3	4.4	0.00024	31.3	0.0	49	58-107	5-56	(138)
7	PF02646.16 ; RmuC ; RmuC famil	40.8	5.1	0.00028	36.3	0.0	59	49-107	53-126	(297)
8	PF06356.11 ; DUF1064 ; Protein	40.0	5.3	0.0003	30.3	0.0	23	83-105	64-86	(117)
9	PF05626.11 ; DUF790 ; Protein	29.5	10	0.00057	35.9	0.0	22	84-105	322-343	(403)
10	PF09198.10 ; T4-Gluco-transf ;	29.5	10	0.00057	23.2	0.0	16	64-79	23-38	(38)
11	PF18741.1 ; MTES_1575 ; REase_	26.6	12	0.00069	25.6	0.0	42	63-104	1-49	(98)
12	PF15516.6 ; BpuSI_N ; BpuSI N-	20.5	20	0.0011	29.2	0.0	46	61-106	13-68	(152)
13	PF06666.11 ; DUF1173 ; Protein	20.1	20	0.0011	33.0	0.0	41	63-103	309-357	(385)

## Sheet: Table S4
Table S4. Comparison between new defense systems and prior computational predictions.
PD designation	Gao et al. seed cluster	% identity (aa)	Defense-associated domain
PD-T4-1	#7452	32.53	PF13020
PD-T4-2A	NA	NA	PF03235
PD-T4-2B	NA	NA	None
PD-T4-3	NA	NA	None
PD-T4-4A	NA	NA	PF13175
PD-T4-4B	NA	NA	None
PD-T4-5	NA	NA	None
PD-T4-6	#3334	37.59	None
PD-T4-7	#2308	29.03	None
PD-T4-8	NA	NA	PF14082
PD-T4-9A	#456	29.44	None
PD-T4-9B	NA	NA	None
PD-T4-9C	#3898	29.66	None
PD-T4-10A	NA	NA	None
PD-T4-10B	NA	NA	None
PD-λ-1	NA	NA	None
PD-λ-2A	NA	NA	PF09907
PD-λ-2B	NA	NA	PF06114
PD-λ-2C	NA	NA	PF14350
PD-λ-3A	#2209	32.06	None
PD-λ-3B	#1689	49.71	None
PD-λ-4A	#2059	26.22	None
PD-λ-4B	#7030	39.24	None
PD-λ-5A	NA	NA	None
PD-λ-5B	NA	NA	None
PD-λ-6	NA	NA	None
PD-T7-1	#2092	30.84	None
PD-T7-2A	#259	33.6	PF13289
PD-T7-2B	#5217	76.72	None
PD-T7-3	#2580	34.99	None
PD-T7-4	NA	NA	PF13643
PD-T7-5	#7333	35.26	None

## Sheet: Table S5
Table S5. Sources of strains used for fosmid library construction.
Genome Name	Acquired from	Assembly Accession	GenBank Accessions	Contigs	Genome Length	Isolation location	Host Name
Escherichia coli strain ECOR3	STEC center at Michigan State University	GCA_003334815.1	QOWO01000000	143	4926647	USA: MA	Canis lupus familiaris (dog)
Escherichia coli strain ECOR4	STEC center at Michigan State University	GCA_003334355.1	QOWP01000000	121	4587238	USA: IA	Human, Homo sapiens
Escherichia coli strain ECOR5	STEC center at Michigan State University	GCA_003334335.1	QOWQ01000000	246	5065618	USA: IA	Human, Homo sapiens
Escherichia coli strain ECOR8	STEC center at Michigan State University	GCA_003334765.1	QOWT01000000	150	4896359	USA: IA	Human, Homo sapiens
Escherichia coli strain ECOR7	STEC center at Michigan State University	GCA_003334305.1	QOWS01000000	90	4896746	USA: WA	Pongo (orangutan)
Escherichia coli strain ECOR10	STEC center at Michigan State University	GCA_003334785.1	QOWV01000000	98	4751057	USA: NY	Human, Homo sapiens
Escherichia coli strain ECOR11	STEC center at Michigan State University	GCA_003334245.1	QOWW01000000	280	5182586	Sweden	Human, Homo sapiens
Escherichia coli strain ECOR12	STEC center at Michigan State University	GCA_003334775.1	QOWX01000000	218	5078970	Sweden	Human, Homo sapiens
Escherichia coli strain ECOR13	STEC center at Michigan State University	GCA_003334235.1	QOWY01000000	165	4619031	Sweden	Human, Homo sapiens
Escherichia coli strain ECOR14	STEC center at Michigan State University	GCA_003334705.1	QOWZ01000000	150	4941866	Sweden	Human, Homo sapiens
Escherichia coli strain ECOR16	STEC center at Michigan State University	GCA_003334675.1	QOXB01000000	126	4636981	USA: WA	Panthera pardus (leopard)
Escherichia coli strain ECOR17	STEC center at Michigan State University	GCA_003334175.1	QOXC01000000	110	4506698	Indonesia	Pig, Sus scrofa
Escherichia coli strain ECOR18	STEC center at Michigan State University	GCA_003334715.1	QOXD01000000	112	4634531	USA: WA	Macaca nigra (Celebes ape)
Escherichia coli strain ECOR19	STEC center at Michigan State University	GCA_003334165.1	QOXE01000000	164	4535554	USA: WA	Macaca nigra (Celebes ape)
Escherichia coli strain ECOR20	STEC center at Michigan State University	GCA_003334155.1	QOXF01000000	154	4595721	Indonesia	Cow, Bos taurus
Escherichia coli strain ECOR21	STEC center at Michigan State University	GCA_003334145.1	QOXG01000000	159	4568662	Indonesia	Cow, Bos taurus
Escherichia coli strain ECOR22	STEC center at Michigan State University	GCA_003334115.1	QOXH01000000	84	4514994	Indonesia	Cow, Bos taurus
Escherichia coli strain ECOR24	STEC center at Michigan State University	GCA_003334085.1	QOXJ01000000	146	5227547	Sweden	Human, Homo sapiens
Escherichia coli strain ECOR25	STEC center at Michigan State University	GCA_003334065.1	QOXK01000000	125	4752894	USA: NY	Canis lupus familiaris (dog)
Escherichia coli strain ECOR26	STEC center at Michigan State University	GCA_003334035.1	QOXL01000000	93	4678648	USA: MA	Human, Homo sapiens
Escherichia coli strain ECOR27	STEC center at Michigan State University	GCA_003334665.1	QOXM01000000	109	4867073	USA: WA	Giraffa camelopardalis (giraffe)
Escherichia coli strain ECOR28	STEC center at Michigan State University	GCA_003334015.1	QOXN01000000	109	4925046	USA: IA	Human, Homo sapiens
Escherichia coli strain ECOR29	STEC center at Michigan State University	GCA_003334005.1	QOXO01000000	112	4928564	USA: NV	Dipodomys (kangaroo rat)
Escherichia coli strain ECOR30	STEC center at Michigan State University	GCA_003333975.1	QOXP01000000	120	4825526	Canada	Bison bison (bison)
Escherichia coli strain ECOR31	STEC center at Michigan State University	GCA_003333945.1	QOXQ01000000	120	5302667	USA: WA	Panthera pardus (leopard)
Escherichia coli strain ECOR32	STEC center at Michigan State University	GCA_003333935.1	QOXR01000000	129	4794190	USA: WA	Giraffa camelopardalis (giraffe)
Escherichia coli strain ECOR33	STEC center at Michigan State University	GCA_003333925.1	QOXS01000000	129	4795454	USA: CA	Ovis aries (sheep)
Escherichia coli strain ECOR34	STEC center at Michigan State University	GCA_003334625.1	QOXT01000000	128	4908743	USA: MA	Canis lupus familiaris (dog)
Escherichia coli strain ECOR37	STEC center at Michigan State University	GCA_003333865.1	QOXW01000000	313	5589959	USA: WA	marmoset
Escherichia coli strain ECOR38	STEC center at Michigan State University	GCA_003334605.1	QOXX01000000	206	5240321	USA: IA	Human, Homo sapiens
Escherichia coli strain ECOR39	STEC center at Michigan State University	GCA_003333855.1	QOXY01000000	211	5284758	Sweden	Human, Homo sapiens
Escherichia coli strain ECOR40	STEC center at Michigan State University	GCA_003333845.1	QOXZ01000000	190	5201125	Sweden	Human, Homo sapiens
Escherichia coli strain ECOR41	STEC center at Michigan State University	GCA_003333795.1	QOYA01000000	204	5242084	Tonga	Human, Homo sapiens
Escherichia coli strain ECOR42	STEC center at Michigan State University	GCA_003333785.1	QOYB01000000	111	5189763	USA: MA	Human, Homo sapiens
Escherichia coli strain ECOR44	STEC center at Michigan State University	GCA_003333765.1	QOYD01000000	171	5240115	USA: WA	Puma concolor (cougar)
Escherichia coli strain ECOR46	STEC center at Michigan State University	GCA_003334585.1	QOYF01000000	151	5259340	USA: WA	Macaca nigra (Celebes ape)
Escherichia coli strain ECOR47	STEC center at Michigan State University	GCA_003333715.1	QOYG01000000	77	4920788	Papua New Guinea	Ovis aries (sheep)
Escherichia coli strain ECOR49	STEC center at Michigan State University	GCA_003333685.1	QOYI01000000	277	5278098	Sweden	Human, Homo sapiens
Escherichia coli strain ECOR50	STEC center at Michigan State University	GCA_003333675.1	QOYJ01000000	354	5591744	Sweden	Human, Homo sapiens
Escherichia coli strain ECOR55	STEC center at Michigan State University	GCA_003333605.1	QOYO01000000	122	5049489	Sweden	Human, Homo sapiens
Escherichia coli strain ECOR57	STEC center at Michigan State University	GCA_003334555.1	QOYQ01000000	128	5277375	USA: WA	Gorilla (gorilla)
Escherichia coli strain ECOR58	STEC center at Michigan State University	GCA_003333645.1	QOYR01000000	103	4902658	USA: WA	Panthera leo (lion)
Escherichia coli strain ECOR61	STEC center at Michigan State University	GCA_003333565.1	QOYT01000000	118	4885105	Sweden	Human, Homo sapiens
Escherichia coli strain ECOR62	STEC center at Michigan State University	GCA_003333545.1	QOYU01000000	115	5155092	Sweden	Human, Homo sapiens
Escherichia coli strain ECOR63	STEC center at Michigan State University	GCA_003333505.1	QOYV01000000	162	5113907	Sweden	Human, Homo sapiens
Escherichia coli strain ECOR64	STEC center at Michigan State University	GCA_003334525.1	QOYW01000000	169	5105087	Sweden	Human, Homo sapiens
Escherichia coli strain ECOR65	STEC center at Michigan State University	GCA_003333495.1	QOYX01000000	102	4946845	USA: WA	Macaca nigra (Celebes ape)
Escherichia coli strain ECOR66	STEC center at Michigan State University	GCA_003333435.1	QOYY01000000	47	4739108	USA: WA	Macaca nigra (Celebes ape)
Escherichia coli strain ECOR68	STEC center at Michigan State University	GCA_003333425.1	QOZA01000000	156	5037255	USA: WA	Giraffa camelopardalis (giraffe)
Escherichia coli strain ECOR70	STEC center at Michigan State University	GCA_003333475.1	QOZC01000000	135	5123298	USA: WA	Gorilla (gorilla)
Escherichia coli strain ECOR71	STEC center at Michigan State University	GCA_003333385.1	QOZD01000000	138	4875196	Sweden	Human, Homo sapiens
Escherichia coli strain ECOR72	STEC center at Michigan State University	GCA_003334425.1	QOZE01000000	75	4725669	Sweden	Human, Homo sapiens
Escherichia coli strain UMB0103	Alan J. Wolfe Lab at Loyola University Chicago	GCA_003892645.1	RRWT01000000	76	5273431	USA: Maywood, IL	Human, Homo sapiens
Escherichia coli strain UMB0149	Alan J. Wolfe Lab at Loyola University Chicago	GCA_003892555.1	RRWS01000000	160	4986713	USA: Maywood, IL	Human, Homo sapiens
Escherichia coli strain UMB0906	Alan J. Wolfe Lab at Loyola University Chicago	GCA_003886695.1	RRWO01000000	64	5154550	USA: Maywood, IL	Human, Homo sapiens
Escherichia coli strain UMB0931	Alan J. Wolfe Lab at Loyola University Chicago	GCA_003886495.1	RRWL01000000	86	5589631	USA: Maywood, IL	Human, Homo sapiens
Escherichia coli strain UMB0933	Alan J. Wolfe Lab at Loyola University Chicago	GCA_003886675.1	RRWK01000000	91	5173216	USA: Maywood, IL	Human, Homo sapiens
Escherichia coli strain UMB0934	Alan J. Wolfe Lab at Loyola University Chicago	GCA_003892475.1	RRWJ01000000	117	5307043	USA: Maywood, IL	Human, Homo sapiens
Escherichia coli strain UMB0949	Alan J. Wolfe Lab at Loyola University Chicago	GCA_003892435.1	RRWI01000000	92	5286823	USA: Maywood, IL	Human, Homo sapiens
Escherichia coli strain UMB1012	Alan J. Wolfe Lab at Loyola University Chicago	GCA_003886455.1	RRWH01000000	86	4904166	USA: Maywood, IL	Human, Homo sapiens
Escherichia coli strain UMB1091	Alan J. Wolfe Lab at Loyola University Chicago	GCA_003886445.1	RRWG01000000	85	5366077	USA: Maywood, IL	Human, Homo sapiens
Escherichia coli strain UMB1093	Alan J. Wolfe Lab at Loyola University Chicago	GCA_003885215.1	RRUQ01000000	99	5448718	USA: Maywood, IL	Human, Homo sapiens
Escherichia coli strain UMB1223	Alan J. Wolfe Lab at Loyola University Chicago	GCA_003886375.1	RRVY01000000	84	5313703	USA: Maywood, IL	Human, Homo sapiens
Escherichia coli strain UMB1229	Alan J. Wolfe Lab at Loyola University Chicago	GCA_003886345.1	RRVV01000000	84	5119228	USA: Maywood, IL	Human, Homo sapiens
Escherichia coli strain UMB1284	Alan J. Wolfe Lab at Loyola University Chicago	GCA_003892355.1	RRVU01000000	80	5171040	USA: Maywood, IL	Human, Homo sapiens
Escherichia coli strain UMB1347	Alan J. Wolfe Lab at Loyola University Chicago	GCA_003886285.1	RRVP01000000	46	4836273	USA: Maywood, IL	Human, Homo sapiens
Escherichia coli strain UMB1727	Alan J. Wolfe Lab at Loyola University Chicago	GCA_003886135.1	RRVG01000000	112	5424027	USA: Maywood, IL	Human, Homo sapiens
Escherichia coli strain UMB2019	Alan J. Wolfe Lab at Loyola University Chicago	GCA_003886115.1	RRVF01000000	161	5031974	USA: Maywood, IL	Human, Homo sapiens
Escherichia coli strain UMB3538	Alan J. Wolfe Lab at Loyola University Chicago	GCA_003886535.1	RRVB01000000	78	5152159	USA: Maywood, IL	Human, Homo sapiens
Escherichia coli strain UMB5337	Alan J. Wolfe Lab at Loyola University Chicago	GCA_003886035.1	RRUY01000000	107	4823947	USA: Maywood, IL	Human, Homo sapiens
Escherichia coli strain UMB6655	Alan J. Wolfe Lab at Loyola University Chicago	GCA_003885255.1	RRUL01000000	43	5119947	USA: Maywood, IL	Human, Homo sapiens

## Sheet: Table S6
Table S6. Strains created.
Identifier	Bacterial strain	Source	Note
ML3688	EPI300	Lucigen	Fosmid library host strain
ML3689	MegaX DH10B™ T1R Electrocomp™ Cells	ThermoFisher	Sub-library host strain
ML3690	BW27783	Khlebnikov, 2001	Arabinose titratable K12
ML3691	EPI300 pCC2FOS-EV	This study
ML3692	MG1655 pCV1–EV	This study
ML3693	MG1655 pCV1–PD-T4-1	This study
ML3694	MG1655 pCV1–PD-T4-2	This study
ML3695	MG1655 pCV1–PD-T4-3	This study
ML3696	MG1655 pCV1–PD-T4-4	This study
ML3697	MG1655 pCV1–PD-T4-5	This study
ML3698	MG1655 pCV1–PD-T4-6	This study
ML3699	MG1655 pCV1–PD-T4-7	This study
ML3700	MG1655 pCV1–PD-T4-8	This study
ML3701	MG1655 pCD1–PD-T4-9 (cmdTAC)	This study
ML3702	MG1655 pCV1–PD-T4-10	This study
ML3703	MG1655 pCV1–PD-λ-1	This study
ML3704	MG1655 pCV1–PD-λ-2	This study
ML3705	MG1655 pCV1–PD-λ-3	This study
ML3706	MG1655 pCV1–PD-λ-4	This study
ML3707	MG1655 Δ(mcrBC, symER, hsdRSM, mrr) :: kan, pCV1–EV	This study
ML3708	MG1655 Δ(mcrBC, symER, hsdRSM, mrr) :: kan, pCV1–PD-λ-5	This study
ML3709	MG1655 pCV1–PD-λ-6	This study
ML3710	MG1655 pCV1–PD-T7-1	This study
ML3711	MG1655 pCV1–PD-T7-2	This study
ML3712	MG1655 pCV1– PD-T7-3	This study
ML3713	MG1655 pCV1–PD-T7-4	This study
ML3714	MG1655 pCV1–PD-T7-5	This study
ML3715	ECOR65	Ochman, 1984
ML3716	ECOR65 ∆PD-T4-2::Cm	This study
ML3717	ECOR22	Ochman, 1984
ML3718	ECOR22 ∆PD-T4-9::Cm	This study
ML3719	MG1655 pCV1–PD-T4-2 (PD-T4-2B H127A)	This study
ML3720	MG1655 pCV1–PD-T4-3 (Y19A)	This study
ML3721	MG1655 pCV1–PD-T4-4 (K48A)	This study
ML3722	MG1655 pCV1–PD-T4-6 (PD-T4-6B K101A)	This study
ML3723	MG1655 pBAD30–EV	This study
ML3724	MG1655 pBAD30–PD-T4-10A	This study
ML3725	MG1655 pVAN–PD-T4-10B	This study
ML3726	MG1655 pBAD30–PD-T4-10AB	This study
ML3727	MG1655 pCV1–PD-T4-10, ∆PD-T4-10B	This study
ML3728	MG1655 pBAD30–PD-λ-2A	This study
ML3729	MG1655 pVAN–PD-λ-2B	This study
ML3730	MG1655 pBAD30–PD-λ-2AB	This study
ML3731	MG1655 pCV1–PD-λ-2, ∆PD-λ-2C	This study
ML3732	MG1655 pBAD30–cmdT	This study
ML3733	MG1655 pBAD30–cmdT, pKVS45–cmdC	This study
ML3734	MG1655 pBAD30–cmdTA, pKVS45–EV	This study
ML3735	MG1655 pBAD30–cmdTA, pKVS45–cmdC	This study
ML3736	BW27783 pBAD30–cmdC, pCD1–cmdTAC	This study
ML3737	MG1655 pBAD30–mqsREc C496	This study
ML3738	MG1655 pBAD30–mqsREc C496, pVAN–mqsCEc C496	This study
ML3739	MG1655 pBAD30–mqsRAEc C496, pVAN–EV	This study
ML3740	MG1655 pBAD30–mqsRAEc C496, pVAN–mqsCEc C496	This study
ML3741	BW27783 pBAD30–mqsCEc C496, pCV1–mqsRACEc C496	This study
ML3742	EPI300 pCC2FOS–T4r clone #17 (LPS containing)	This study
ML3743	ECOR13 pCV1–EV	This study
ML3744	ECOR13 pCV1–PD-T4-3	This study
ML3745	ECOR13 pCV1–PD-T4-6	This study
ML3746	ECOR13 pCV1–PD-T4-10	This study
ML3747	ECOR13 pCV1–PD-λ-1	This study
ML3748	E. coli C pCV1–EV	This study
ML3749	E. coli C pCV1–PD-T4-3	This study
ML3750	E. coli C pCV1–PD-T4-6	This study
ML3751	E. coli C pCV1–PD-T4-10	This study
ML3752	E. coli C pCV1–PD-λ-1	This study
References
Khlebnikov, A., Datsenko, K. A., Skaug, T., Wanner, B. L. & Keasling, J. D. Y. 2001. Homogeneous expression of the PBAD promoter in Escherichia coli by constitutive expression of the low-affinity high-capacity AraE transporter. Microbiology 147, 3241–3247.
Ochman, H. & Selander, R. K. Standard reference strains of Escherichia coli from natural populations. Journal of Bacteriology (1984) doi:10.1128/jb.157.2.690-693.1984.

## Sheet: Table S7
Table S7. Plasmids created
Name	Marker	Utility	Source	Detail
pKD3	Cb	Lambda red	Datsenko, 2000
pKD4	Km	Lambda red	Datsenko, 2000
pKD46	Ap	Lambda red	Datsenko, 2000
pKVS45	Cb, Cm	aTc inducible promoter	Guo et al., 2021	PaTc, p15A ori, Cbr, Cmr
pCC2FOS	Cm	Backbone of fosmid library	Lucigen	pCC2FOS copy-inducible fosmid
pBAD30	Km	Arabinose inducible promoter	Guzman, 1995
pVAN	Cm	Vanillate inducible promoter	This study. Promoter, Meyer, 2019	PpAJM.773, Cmr, pCS101 ori
pBR322	Km	Backbone of plasmid sub-library	Bolivar, 1977
pCV1	Cm	Low-copy, promoterless destination vector for defense systems	This study	Cmr, pSC101 ori
pCV2	Cm	pCV1–PD-T4-1	This study
pCV3	Cm	pCV1–PD-T4-2	This study
pCV4	Cm	pCV1–PD-T4-3	This study
pCV5	Cm	pCV1–PD-T4-4	This study
pCV6	Cm	pCV1–PD-T4-5	This study
pCV7	Cm	pCV1–PD-T4-6	This study
pCV8	Cm	pCV1–PD-T4-7	This study
pCV9	Cm	pCV1–PD-T4-8	This study
pCV11	Cm	pCV1–PD-T4-10, ∆PD-T4-10B	This study
pCV11	Cm	pCV1–PD-T4-10	This study
pCV12	Cm	pCV1–PD-λ-1	This study
pCV13	Cm	pCV1–PD-λ-2	This study
pCV13	Cm	pCV1–PD-λ-2, ∆PD-λ-2C	This study
pCV14	Cm	pCV1–PD-λ-3	This study
pCV15	Cm	pCV1–PD-λ-4	This study
pCV16	Cm	pCV1–PD-λ-5	This study
pCV17	Cm	pCV1–PD-λ-6	This study
pCV18	Cm	pCV1–PD-T7-1	This study
pCV19	Cm	pCV1–PD-T7-2	This study
pCV20	Cm	pCV1–PD-T7-3	This study
pCV21	Cm	pCV1–PD-T7-4	This study
pCV22	Cm	pCV1–PD-T7-5	This study
pCV23	Cm	pCV1–PD-T4-2 (PD-T4-2B H127A)	This study
pCV24	Cm	pCV1–PD-T4-3 (Y19A)	This study
pCV25	Cm	pCV1–PD-T4-4 (K48A)	This study
pCV26	Cm	pCV1–PD-T4-6 (PD-T4-6B K101A)	This study
pCV27	Km	pBAD30–PD-T4-10A	This study
pCV28	Cm	pVAN–PD-T4-10B	This study
pCV29	Km	pBAD30–PD-T4-10AB	This study
pCV30	Km	pBAD30–PD-λ-2A	This study
pCV31	Cm	pVAN–PD-λ-2B	This study
pCV32	Km	pBAD30–PD-λ-2AB	This study
pCV33	Cm	pCV1–mqsRACEc C496	This study
pCV34	Km	pBAD30–mqsREc C496	This study
pCV35	Km	pBAD30–mqsRAEc C496	This study
pCV36	Cm	pVAN–mqsCEc C496	This study
pCV37	Km	pBAD30–mqsCEc C496	This study
pCD1	Cm	pML3284 ∆Ptet	This study
pCD2	Cm	pCD1–PD-T4-9	This study
pCD3	Km	pBAD30–cmdT	This study
pCD4	Km	pBAD30–cmdTA	This study
pCD5	Cm	pKVS45–cmdC	This study
pCD6	Km	pBAD30–cmdC	This study
References
Datsenko, K. A. & Wanner, B. L. One-step inactivation of chromosomal genes in Escherichia coli K-12 using PCR products. Proceedings of the National Academy of Sciences 97, 6640–6645 (2000).
Guo, M. S., Kawamura, R., Littlehale, M. L., Marko, J. F. & Laub, M. T. High-resolution, genome-wide mapping of positive supercoiling in chromosomes. eLife 10, e67236 (2021).
Guzman, L. M., Belin, D., Carson, M. J. & Beckwith, J. Tight regulation, modulation, and high-level expression by vectors containing the arabinose PBAD promoter. Journal of Bacteriology 177, 4121–4130 (1995).
Bolivar, F. et al. Construction and characterization of new cloning vehicle. II. A multipurpose cloning system. Gene 2, 95–113 (1977).

## Sheet: Table S8
Table S8. Primers and synthetic gene fragments
Name	Sequence
pKVS45_amplify_F	CCGATGGTAGTGTGGGGTC
pKVS45_amplify_R	AGATCTTTTCTCCTCTTTGCTAGC
pBAD_amplify-F	AAGCTTGGCTGTTTTGGC
pBAD_amplify-R	GAGCTCAATCCCTCCTGAATTC
pVAN_amplify-F	CTCGGTACCAAATTCCAG
pVAN_amplify-R	CTAGTATTTCCCCTCTTTC
pBR322_amplify-F	GAATTCCCCTGCACCATTATGTTCCGGATC
pBR322_amplify-R	GAATTCAGTAAACTGGATGGCTTTCTTGCC
pCV1_amplify-F	GACGACAAGCTTCCGATGGTAGTGTGGGGTCTC
pCV1_amplify-R	GACGACGGTACCGAGCCAGCCTTCTTATTCGGC
PD-T4-1-F	TAAGAAGGCTGGCTCGGTACCTTTTAAAGTTATGAGTCGGAG
PD-T4-1-R	GACCCCACACTACCATCGGAAGCTTAATGTTTTCCATCCTGCC
PD-T4-2-F	TAAGAAGGCTGGCTCGGTACCTGGGGGCGATGCTCAGTG
PD-T4-2-R	GACCCCACACTACCATCGGAAGCTTGCCCTTATCAAGTTAGGGCGC
PD-T4-3-F	TAAGAAGGCTGGCTCGGTACCTTGAGACCGGTCCGATCATC
PD-T4-3-R	GACCCCACACTACCATCGGAAGCTTCGTGCTGCGGTTTATGCTTATC
PD-T4-4-F	CCGAATAAGAAGGCTGGCTCGGTACCTTTTGTTCATTCATAGTGCAG
PD-T4-4-R	GGGGAGACCCCACACTACCATCGGAAGCTTCAAAATGAGCCAAGTTGTTTTC
PD-T4-5-F	TAAGAAGGCTGGCTCGGTACCGCGAAAAACCCCAGCAGAG
PD-T4-5-R	GACCCCACACTACCATCGGAAGCTAGCCGCTGACATGCGGC
PD-T4-6-F	CCGAATAAGAAGGCTGGCTCGGTACCTCTGACAGTCTGCTTTGAG
PD-T4-6-R	GGGGAGACCCCACACTACCATCGGAAGCTTGTCGTGTGGATCCTGCAAATC
PD-T4-7-F	CCGAATAAGAAGGCTGGCTCGGTACCTGCCCCCAGTAGGGTTCATTC
PD-T4-7-R	GGGGAGACCCCACACTACCATCGGAAGCTCTAGCGCGCGCTCGTATC
PD-T4-8-F	CCGAATAAGAAGGCTGGCTCGGTACCTCTGACAGTCTGCTTTGAG
PD-T4-8-R	GGGGAGACCCCACACTACCATCGGAAGCTTGTCGTGTGGATCCTGCAAATC
PD-T4-9-F	CGCTAGCAAAGAGGAGAAAAGATCTGGAAACTCCTTTTATTGGTG
PD-T4-9-R	TGGGGAGACCCCACACTACCATCGGTCAATTGGGAAACTCACC
PD-T4-10-F	CCGAATAAGAAGGCTGGCTCGGTACCATGCGCCAGCATGACATTAG
PD-T4-10-R	GGGGAGACCCCACACTACCATCGGAAGCTTAGGGGAAAATCTCAACCTC
PD-λ-1-F	TAAGAAGGCTGGCTCGGTACCGAAGTAAGCATCGCTGAC
PD-λ-1-R	GACCCCACACTACCATCGGAAGCTTCAGTAACTATATTATTCCCTACTG
PD-λ-2-F	CCGAATAAGAAGGCTGGCTCGGTACCTTTGATTTTTGGATGGGC
PD-λ-2-R	GGGGAGACCCCACACTACCATCGGAAGCTTAGATCGTTAATTTTCAGTTTG
PD-λ-3-F	TAAGAAGGCTGGCTCGGTACCAGTTCTTGAACCCTGAACG
PD-λ-3-R	GACCCCACACTACCATCGGAAGCTTCCAGTGTCCAAGCTGTGG
PD-λ-4-F	TAAGAAGGCTGGCTCGGTACCTACAGGTGATCTAAAAGTAGAG
PD-λ-4-R	GACCCCACACTACCATCGGAAGCTTCAAAATTGCTAAAGAGTAAAAAATC
PD-λ-5-F	CCGAATAAGAAGGCTGGCTCGGTACCGATAGCCGTTATCATGTGTATG
PD-λ-5-R	GGGGAGACCCCACACTACCATCGGAAGCTTCCCGTTACAGGACAGGATC
PD-λ-6-F	TAAGAAGGCTGGCTCGGTACCGGAAATGCCGTGGTGATG
PD-λ-6-R	GACCCCACACTACCATCGGAAGCTTCCAAGCCCGGTTTCATGAG
PD-T7-1-F	CCGAATAAGAAGGCTGGCTCGGTACCAGCACTGCAGGGCGTTGT
PD-T7-1-R	GGGGAGACCCCACACTACCATCGGAAGCTAGACAGTGGATGTAATCCTATGGGG
PD-T7-2-F	CCGAATAAGAAGGCTGGCTCGGTACCTAAAAACACCCGTACAAATCAACACCTTG
PD-T7-2-R	GGGGAGACCCCACACTACCATCGGAAGCTCGCTGCCGCGACAAAGG
PD-T7-3-F	TAAGAAGGCTGGCTCGGTACCTACAGCGTTCTGGTCAGTC
PD-T7-3-R	GACCCCACACTACCATCGGAAGCTTCTCCGTGGTTAATGGGTG
PD-T7-4-F	CCGAATAAGAAGGCTGGCTCGGTACCGATTATGGGTCATAGCTC
PD-T7-4-R	GGGGAGACCCCACACTACCATCGGAAACCTCTTTGAGTTTCCG
PD-T7-5-F	CCGAATAAGAAGGCTGGCTCGGTACCACTCTGCTCTGGCAGAGC
PD-T7-5-R	GGGGAGACCCCACACTACCATCGGAAGCTTAAATATAAAAGAGGTTTTTCTGATGTAGAATACC
PD-T4-2_sdm-F	CACTCAAGACCCCAAGAAATGCTGCCGCTGCGACCTTTATAAAAGGTACTAGTATGACTATTG
PD-T4-2_sdm-R	AATAGTCATACTAGTACCTTTTATAAAGGTCGCAGCGGCAGCATTTCTTGGGGTCTTGAGTG
PD-T4-3_sdm-F	AGGGAGTTAACTGCGCTCTACATAGATTTGGCGTCGGGTAATCCGGTTGGGTACTGCGGTC
PD-T4-3_sdm-R	GACCGCAGTACCCAACCGGATTACCCGACGCCAAATCTATGTAGAGCGCAGTTAACTCCCT
PD-T4-4_sdm-F	GGGAGTTAACTGCGCTCTACATAGATTTGGCGTCGGGTAATCCGGTTGGGTACTGCGGTC
PD-T4-4_sdm-R	ACCGCAGTACCCAACCGGATTACCCGACGCCAAATCTATGTAGAGCGCAGTTAACTCCCT
PD-T4-6_sdm-F	CGTTCTGACATGAGAGCATTTTTAGCGGTATTGAAAAGCCAGAAAGACCCTG
PD-T4-6_sdm-R	CAGGGTCTTTCTGGCTTTTCAATACCGCTAAAAATGCTCTCATGTCAGAACG
pBAD-PD-T4-10A-F	AGCGAATTCAGGAGGGATTGAGCTCATGCCTGGGTTAGAAAATG
pBAD-PD-T4-10A-R	CTCATCCGCCAAAACAGCCAAGCTTTCATGGTAATGCTCGTATTAC
pVAN-PD-T4-10B-F	AGAAAGAGGGGAAATACTAGATGATAAAATTAGATGCTAGAAGAATAAATG
pVAN-PD-T4-10B-R	TTCTGGAATTTGGTACCGAGCTAATCCTCAGGAGGCAG
pBAD-PD-T4-10AB-R	CCGCCAAAACAGCCAAGCTTCTAATCCTCAGGAGGCAG
PD-T4-10_∆B-F	CAGGAGGCAGATCTAATTTTATCATGGTAATGCTC
PD-T4-10_∆B-R	AAAATTAGATCTGCCTCCTGAGGATTAG
pBAD-PD-λ-2A-F	AGCGAATTCAGGAGGGATTGAGCTCATGGCTATGCGGCTACTC
pBAD-PD-λ-2A-R	CTCATCCGCCAAAACAGCCAAGCTTCTAATATCCACTATCATTACCCTTCAC
pVAN-PD-λ-2B-F	AGAAAGAGGGGAAATACTAGGTGGATATTAGAGTAATTAGAACAG
pVAN-PD-λ-2B-R	TTCTGGAATTTGGTACCGAGTCAATTCACATTTGAAGCG
pBAD-PD-λ-2AB-R	CCGCCAAAACAGCCAAGCTTTCAATTCACATTTGAAGCG
PD-λ-2_∆C-F	TAACAATTCTTTTTGCTCTTAGGATCGG
PD-λ-2_∆C-R	AAGAGCAAAAAGAATTGTTACCGCATAAATC
pBAD-mqsR-F	AGCGAATTCAGGAGGGATTGAGCTCATGATTCTTAGCAGATATGTG
pBAD-mqsR-R	CTCATCCGCCAAAACAGCCAAGCTTTCAATTAGAGAGATGAAGAGATAC
pBAD-mqsRA-F	ATTCAGGAGGGATTGAGCTCATGATTCTTAGCAGATATGTGGG
pBAD-mqsRA-R	CCGCCAAAACAGCCAAGCTTTCATGCTACCCGCTTAGC
pBAD-mqsC-F	AGCGAATTCAGGAGGGATTGAGCTCATGATGAATGAACTTCTTAGATC
pBAD-mqsC-R	CTCATCCGCCAAAACAGCCAAGCTTTTAATCTAATGAAGGTATGTCTG
pVAN-mqsC-F	ACTAGAGAAAGAGGGGAAATACTAGATGATGAATGAACTTCTTAGATC
pVAN-mqsC-R	CTCTTTTCTGGAATTTGGTACCGAGTTAATCTAATGAAGGTATGTCTG
pBAD-cmdT-F	AGCGAATTCAGGAGGGATTGAGCTCGTGCAGGTAGTTCATATAG
pBAD-cmdT-R	CTCATCCGCCAAAACAGCCAAGCTTTTAAACCTTCTCACAGAAATC
pBAD-cmdTA-F	AGAAGATTTCTGTGAGAAGGTTTAAGGAGGGAAAATGCTTTCCTT
pBAD-cmdTA-R	CTCATCCGCCAAAACAGCCAAGCTTTCAGGCCGCTAAATCCAATT
pKVS45-cmdC-F	ACCTTATCAAACGGGACTCAAATCTATGAAGCTAAGATTAAGGGA
pKVS45-cmdC-R	TGGGGAGACCCCACACTACCATCGGTCAATTGGGAAACTCACCGA
pBAD-cmdC-F	AGCGAATTCAGGAGGGATTGAGCTCATGAAGCTAAGATTAAGGGA
pBAD-cmdC-R	CTCATCCGCCAAAACAGCCAAGCTTTCAATTGGGAAACTCACCGA
λred_∆PD-T4-2-F	ATGACTGCTGACATTACTCTTGAAGATATTGAGAATTTAGAAGATGAATCGTGTAGGCTGGAGCTGCTTCG
λred_∆PD-T4-2-R	TTAAAGAAGTTTCATTGTTTTCATTGTATCTTTAAAATCCTTAAATCCATCATATGAATATCCTCCTTAG
λred_∆PD-T4-9-F	GTATTCGCTAGCACTTTAGGGTAATCAAACAACCTGTAAGTGTAGGCTGGAGCTGCTTCG
λred_∆PD-T4-9-R	ATATGAGAAAGGGCCAAACATAGCCCTTTTACATATGAATATCCTCCTTAG
pCC2FOS_seq-F	GGATGTGCTGCAAGGCGATTAAGTTGG
pCC2FOS_seq-R	CTCGTATGTTGTGTGGAATTGTGAGC
pCV1_seq-F	GGCGTAGAGGATCTGCTCATG
pCV1_seq-R	TTGATGCCTGGCAGTTCCCT
pBAD-seq-F	TCTACTGTTTCTCCATACCCG
pBAD-seq-R	CAGCCAAGCTTTTAAACCTTC
pVAN_seq-F	GTGAGGACGAAACAGCCTCTAC
pVAN_seq-R	TCGATGGCGCGCCGCCATTGG
pKVS_seq-F	GCCCTTTCGTCTTCACGCTAGC
pKVS_seq-R	GAGAGCGTTCACCGACAAACAAC
pCD1_seq-F	CCACTCCCTATCAGTGATAGAGAAAAGTGA
pCD1_seq-R	CTCCCGGCGGATTTGTCCTAC
MsqRAC gene fragment	taagaaggctggctcggtacATCCAGACTCACAGTTGCAGatcgacgagtaacttacatacagcacaaaaaaacaatatgcacgtgcttttagactagacttaccataatggtaacaagtatgattcttagcagatatgtgggaactcctccccgtgatggcgaggacagaaagattcaaggtggtccgctttatttagatatcattgatttgattgatgaatgtgacacactgccttggactagacggtgtatcagggatgttcaatcgctttctttagatgcagatgacatcaaatctatggtgataaaagcagtcactaaagggagatttctaggttcagaatggtgtcaaggcagtaaaccaggtgtatgggcagcttgtgatgcttatagcttt…
